# Supplementary material for: Obatoclax Rescues FUS-ALS Phenotypes in iPSC-Derived Neurons by Inducing Autophagy
Source: Cells. 2023 Sep 11;12(18):2247. doi: 10.3390/cells12182247 (PMC10527391; doi:10.3390/cells12182247)
Supplement: Supplementary file 1 [file cells-12-02247-s001.zip]

Archive with 4 entries (4 files):
- 2023-09-07 supplemental information.pdf
- Publication License Sep-07-2023.pdf
- Table S1 Proteomic DEP Analysis Obatoclax.xlsx
- Table S2 KEGG.xlsx
