# Supplementary material for: Obatoclax Rescues FUS-ALS Phenotypes in iPSC-Derived Neurons by Inducing Autophagy
Source: Cells. 2023 Sep 11;12(18):2247. doi: 10.3390/cells12182247 (PMC10527391; doi:10.3390/cells12182247)
Supplement: Supplementary file 1 [file cells-12-02247-s001.zip › Table S1 Proteomic DEP Analysis Obatoclax.xlsx]

## Sheet: Results
		Log2 centered Intensity			Ratio		p value		p value adjusted		Significant
Gene	Protein ID	WT FUS DMSO	P525L FUS DMSO	P525L FUS OBATOCLAX	P525L FUS DMSO_vs_WT FUS DMSO	P525L FUS OBATOCLAX_vs_P525L FUS DMSO	P525L FUS DMSO_vs_WT FUS DMSO	P525L FUS OBATOCLAX_vs_P525L FUS DMSO	P525L FUS DMSO_vs_WT FUS DMSO	P525L FUS OBATOCLAX_vs_P525L FUS DMSO	P525L.DMSO_vs_WT FUS DMSO	P525L FUS OBATOCLAX_vs_P525L FUS DMSO
AAAS	Aladin	-0.121	-0.0394	0.161	0.0817	0.2	0.621125	0.243563	0.943	0.637	FALSE	FALSE
AACS	Acetoacetyl-CoA synthetase	-0.508	0.308	0.2	0.817	-0.109	0.0648002	0.783324	0.805	0.936	FALSE	FALSE
AADAT	"Kynurenine/alpha-aminoadipate aminotransferase, mitochondrial"	0.236	-0.127	-0.109	-0.363	0.0187	0.162955	0.938833	0.883	0.951	FALSE	FALSE
AAGAB	Alpha- and gamma-adaptin-binding protein p34	-0.141	0.139	0.00185	0.279	-0.137	0.327316	0.623019	0.919	0.91	FALSE	FALSE
AAK1	AP2-associated protein kinase 1	0.0722	0.0126	-0.0847	-0.0596	-0.0973	0.617806	0.421649	0.942	0.837	FALSE	FALSE
AAMP	Angio-associated migratory cell protein	-0.293	0.276	0.0168	0.57	-0.26	0.023928	0.241131	0.658	0.632	FALSE	FALSE
AAR2	Protein AAR2 homolog	-0.0721	0.0883	-0.0162	0.16	-0.105	0.509903	0.665084	0.936	0.919	FALSE	FALSE
AARS1	"Alanine--tRNA ligase, cytoplasmic"	-0.000816	0.0544	-0.0536	0.0553	-0.108	0.83834	0.691017	0.951	0.923	FALSE	FALSE
AARS2	"Alanine--tRNA ligase, mitochondrial"	0.0365	0.00136	-0.0379	-0.0351	-0.0392	0.835284	0.816494	0.951	0.94	FALSE	FALSE
AARSD1	Alanyl-tRNA editing protein Aarsd1	0.0766	-0.0257	-0.0509	-0.102	-0.0252	0.816177	0.954308	0.951	0.952	FALSE	FALSE
AASDHPPT	L-aminoadipate-semialdehyde dehydrogenase-phosphopantetheinyl transferase	0.014	0.0283	-0.0423	0.0142	-0.0705	0.915622	0.60277	0.954	0.906	FALSE	FALSE
AASS	"Alpha-aminoadipic semialdehyde synthase, mitochondrial"	-0.192	0.0558	0.136	0.248	0.0802	0.0427144	0.458197	0.753	0.857	FALSE	FALSE
ABAT	"4-aminobutyrate aminotransferase, mitochondrial"	-0.174	0.113	0.0613	0.287	-0.0518	0.108904	0.753508	0.854	0.933	FALSE	FALSE
ABCA2	ATP-binding cassette sub-family A member 2	-0.189	0.123	0.0656	0.312	-0.0577	0.0963302	0.736761	0.844	0.93	FALSE	FALSE
ABCA3	Phospholipid-transporting ATPase ABCA3	-0.0602	-0.0413	0.101	0.0188	0.143	0.92541	0.484637	0.954	0.869	FALSE	FALSE
ABCB10	"ATP-binding cassette sub-family B member 10, mitochondrial"	0.115	-0.234	0.119	-0.348	0.352	0.333017	0.327567	0.92	0.761	FALSE	FALSE
ABCB6	ATP-binding cassette sub-family B member 6	-0.389	0.161	0.228	0.551	0.0669	0.0201197	0.73464	0.624	0.93	FALSE	FALSE
ABCB7	"Iron-sulfur clusters transporter ABCB7, mitochondrial"	0.0723	-0.061	-0.0114	-0.133	0.0496	0.494575	0.79674	0.935	0.938	FALSE	FALSE
ABCB8	Mitochondrial potassium channel ATP-binding subunit	-0.0602	-0.000933	0.0612	0.0593	0.0621	0.773366	0.763042	0.949	0.934	FALSE	FALSE
ABCC1	Multidrug resistance-associated protein 1	-0.143	-0.0175	0.16	0.125	0.178	0.472489	0.315789	0.934	0.748	FALSE	FALSE
ABCC4	ATP-binding cassette sub-family C member 4	0.0728	-0.0597	-0.0131	-0.133	0.0466	0.640972	0.868989	0.944	0.945	FALSE	FALSE
ABCD1	ATP-binding cassette sub-family D member 1	0.131	-0.131	-0.00058	-0.262	0.13	0.186203	0.493175	0.891	0.872	FALSE	FALSE
ABCD3	ATP-binding cassette sub-family D member 3	-0.303	0.139	0.164	0.441	0.0257	0.00191865	0.799206	0.126	0.938	FALSE	FALSE
ABCE1	ATP-binding cassette sub-family E member 1	-0.0362	0.0908	-0.0546	0.127	-0.145	0.48786	0.429435	0.935	0.842	FALSE	FALSE
ABCF1	ATP-binding cassette sub-family F member 1	-0.475	0.249	0.226	0.723	-0.0223	0.0084456	0.917579	0.421	0.949	FALSE	FALSE
ABCF2	ATP-binding cassette sub-family F member 2	-0.512	0.282	0.23	0.794	-0.0518	0.023059	0.859672	0.651	0.944	FALSE	FALSE
ABCF3	ATP-binding cassette sub-family F member 3	-0.0765	0.0977	-0.0212	0.174	-0.119	0.327113	0.496353	0.919	0.873	FALSE	FALSE
ABHD10	"Palmitoyl-protein thioesterase ABHD10, mitochondrial"	0.831	-0.478	-0.353	-1.31	0.126	0.00443729	0.717098	0.269	0.927	FALSE	FALSE
ABHD11	Protein ABHD11	1.14	-0.506	-0.634	-1.65	-0.128	0.0135769	0.812348	0.537	0.94	FALSE	FALSE
ABHD12	Lysophosphatidylserine lipase ABHD12	0.129	-0.0459	-0.0827	-0.175	-0.0367	0.369611	0.846361	0.924	0.943	FALSE	FALSE
ABHD13	Protein ABHD13	0.221	-0.0975	-0.123	-0.318	-0.0255	0.097036	0.883858	0.844	0.946	FALSE	FALSE
ABHD14A	Protein ABHD14A	-0.171	0.311	-0.14	0.482	-0.451	0.442244	0.471282	0.931	0.863	FALSE	FALSE
ABHD16A	Phosphatidylserine lipase ABHD16A	0.0372	-0.0218	-0.0153	-0.059	0.00646	0.71425	0.967877	0.947	0.953	FALSE	FALSE
ABHD17B	Alpha/beta hydrolase domain-containing protein 17B	0.354	-0.348	-0.00591	-0.702	0.342	0.0681663	0.334659	0.81	0.769	FALSE	FALSE
ABHD17C	Alpha/beta hydrolase domain-containing protein 17C	0.0889	-0.00387	-0.0851	-0.0928	-0.0812	0.461816	0.517955	0.933	0.881	FALSE	FALSE
ABHD5	1-acylglycerol-3-phosphate O-acyltransferase ABHD5	-0.141	0.139	0.00163	0.28	-0.137	0.393954	0.669816	0.927	0.92	FALSE	FALSE
ABHD6	Monoacylglycerol lipase ABHD6	0.138	-0.284	0.146	-0.422	0.431	0.0703375	0.0659547	0.814	0.13	FALSE	FALSE
ABI1	Abl interactor 1	-0.137	0.114	0.0224	0.251	-0.0921	0.141974	0.5671	0.874	0.897	FALSE	FALSE
ABI1.1	Abl interactor 1	0.0122	0.0466	-0.0588	0.0345	-0.105	0.793544	0.431772	0.95	0.843	FALSE	FALSE
ABI2	Abl interactor 2	-0.0442	0.0569	-0.0128	0.101	-0.0697	0.430461	0.582715	0.93	0.901	FALSE	FALSE
ABL1	Tyrosine-protein kinase ABL1	-0.0189	0.0189	3.09e-05	0.0378	-0.0188	0.807986	0.903382	0.95	0.948	FALSE	FALSE
ABL1.1	Tyrosine-protein kinase ABL1	-0.424	-0.00568	0.43	0.418	0.435	0.46927	0.451977	0.933	0.854	FALSE	FALSE
ABL2	Tyrosine-protein kinase ABL2	0.0249	-0.0803	0.0554	-0.105	0.136	0.549627	0.443834	0.939	0.85	FALSE	FALSE
ABLIM1	Actin-binding LIM protein 1	0.199	-0.0936	-0.105	-0.292	-0.0115	0.0394494	0.925335	0.742	0.95	FALSE	FALSE
ABLIM2	Actin-binding LIM protein 3	0.259	-0.17	-0.0899	-0.429	0.0796	0.0201753	0.606434	0.624	0.907	FALSE	FALSE
ABLIM2.1	Actin-binding LIM protein 2	0.254	-0.186	-0.0677	-0.44	0.118	0.088577	0.616078	0.836	0.909	FALSE	FALSE
ABLIM3	Actin-binding LIM protein 3	0.0524	0.0216	-0.074	-0.0308	-0.0956	0.896096	0.6869	0.953	0.923	FALSE	FALSE
ABR	Breakpoint cluster region protein	-0.168	0.12	0.0475	0.288	-0.0727	0.0359452	0.542766	0.728	0.89	FALSE	FALSE
ABR.1	Active breakpoint cluster region-related protein	-0.00883	0.0742	-0.0654	0.0831	-0.14	0.528499	0.30017	0.937	0.729	FALSE	FALSE
ABRAXAS2	BRISC complex subunit Abraxas 2	-0.0253	0.0673	-0.042	0.0926	-0.109	0.557198	0.490593	0.939	0.871	FALSE	FALSE
ABTB2	Ankyrin repeat and BTB/POZ domain-containing protein 2	0.0793	-0.0668	-0.0126	-0.146	0.0542	0.644274	0.863174	0.944	0.945	FALSE	FALSE
ACAA1	"3-ketoacyl-CoA thiolase, peroxisomal"	-0.0989	0.0342	0.0646	0.133	0.0304	0.400869	0.844473	0.927	0.943	FALSE	FALSE
ACAA2	"3-ketoacyl-CoA thiolase, mitochondrial"	0.0416	-0.0163	-0.0253	-0.0578	-0.00899	0.680274	0.948626	0.945	0.951	FALSE	FALSE
ACACA	Acetyl-CoA carboxylase 1	-0.0257	0.0242	0.00151	0.0499	-0.0227	0.713678	0.867022	0.947	0.945	FALSE	FALSE
ACAD10	Acyl-CoA dehydrogenase family member 10	-0.69	0.574	0.116	1.26	-0.458	0.00785242	0.23812	0.402	0.626	FALSE	FALSE
ACAD8	"Isobutyryl-CoA dehydrogenase, mitochondrial"	0.165	-0.0861	-0.0784	-0.251	0.00765	0.0464903	0.94455	0.765	0.951	FALSE	FALSE
ACAD9	"Complex I assembly factor ACAD9, mitochondrial"	-0.0421	0.0424	-0.000313	0.0846	-0.0428	0.499812	0.730139	0.935	0.929	FALSE	FALSE
ACADM	"Medium-chain specific acyl-CoA dehydrogenase, mitochondrial"	-0.0778	0.0703	0.0075	0.148	-0.0627	0.193425	0.563965	0.893	0.896	FALSE	FALSE
ACADS	"Short-chain specific acyl-CoA dehydrogenase, mitochondrial"	0.028	0.0223	-0.0503	-0.00568	-0.0727	0.980151	0.751137	0.956	0.932	FALSE	FALSE
ACADSB	"Short/branched chain specific acyl-CoA dehydrogenase, mitochondrial"	0.0661	-0.0228	-0.0434	-0.0889	-0.0206	0.534695	0.88439	0.938	0.946	FALSE	FALSE
ACADVL	"Very long-chain specific acyl-CoA dehydrogenase, mitochondrial"	-0.381	0.233	0.148	0.614	-0.0845	0.00104969	0.511066	0.0636	0.879	FALSE	FALSE
ACAP3	"Arf-GAP with coiled-coil, ANK repeat and PH domain-containing protein 3"	0.178	0.0439	-0.222	-0.134	-0.266	0.399987	0.116048	0.927	0.29	FALSE	FALSE
ACAT1	"Acetyl-CoA acetyltransferase, mitochondrial"	0.134	-0.0318	-0.102	-0.166	-0.0704	0.345898	0.681962	0.922	0.922	FALSE	FALSE
ACAT2	"Acetyl-CoA acetyltransferase, cytosolic"	0.106	0.0271	-0.133	-0.0788	-0.16	0.515844	0.204321	0.937	0.546	FALSE	FALSE
ACBD3	Golgi resident protein GCP60	-0.0665	0.0436	0.0229	0.11	-0.0207	0.472841	0.890774	0.934	0.947	FALSE	FALSE
ACBD5	Acyl-CoA-binding domain-containing protein 5	-0.261	0.067	0.194	0.328	0.127	0.0453249	0.385477	0.761	0.813	FALSE	FALSE
ACBD6	Acyl-CoA-binding domain-containing protein 6	0.208	-0.101	-0.106	-0.309	-0.00526	0.587048	0.992551	0.941	0.954	FALSE	FALSE
ACHE	Cocaine esterase	-0.22	-0.0204	0.24	0.199	0.261	0.683209	0.595243	0.946	0.904	FALSE	FALSE
ACHE.1	Acetylcholinesterase	0.107	0.0109	-0.118	-0.0957	-0.129	0.498256	0.368659	0.935	0.8	FALSE	FALSE
ACIN1	Apoptotic chromatin condensation inducer in the nucleus	0.0081	-0.0136	0.00552	-0.0217	0.0191	0.870608	0.885856	0.952	0.947	FALSE	FALSE
ACLY	ATP-citrate synthase	0.0921	-0.00187	-0.0902	-0.0939	-0.0883	0.52329	0.547784	0.937	0.891	FALSE	FALSE
ACO1	Cytoplasmic aconitate hydratase	-0.343	0.162	0.181	0.505	0.0192	0.0758039	0.940017	0.821	0.951	FALSE	FALSE
ACO2	"Aconitate hydratase, mitochondrial"	0.0439	0.0243	-0.0682	-0.0196	-0.0925	0.896543	0.543251	0.953	0.89	FALSE	FALSE
ACOT1	"Acyl-coenzyme A thioesterase 2, mitochondrial"	-0.0273	0.00425	0.0231	0.0316	0.0188	0.846668	0.908173	0.952	0.948	FALSE	FALSE
ACOT1.1	Acyl-coenzyme A thioesterase 1	0.171	-0.107	-0.0634	-0.278	0.0438	0.343532	0.877879	0.921	0.946	FALSE	FALSE
ACOT13	Acyl-coenzyme A thioesterase 13	-0.277	0.124	0.153	0.4	0.0293	0.123301	0.902953	0.864	0.948	FALSE	FALSE
ACOT2	"Acyl-coenzyme A thioesterase 2, mitochondrial"	-0.00483	-0.0859	0.0908	-0.0811	0.177	0.846055	0.673715	0.952	0.92	FALSE	FALSE
ACOT7	Cytosolic acyl coenzyme A thioester hydrolase	0.0671	0.0164	-0.0835	-0.0508	-0.0999	0.623148	0.344386	0.943	0.778	FALSE	FALSE
ACOT8	Acyl-coenzyme A thioesterase 8	-0.0957	-0.0126	0.108	0.0831	0.121	0.558245	0.39978	0.939	0.823	FALSE	FALSE
ACOT9	"Acyl-coenzyme A thioesterase 9, mitochondrial"	-0.0647	0.0465	0.0183	0.111	-0.0282	0.361516	0.812149	0.923	0.94	FALSE	FALSE
ACOX1	Peroxisomal acyl-coenzyme A oxidase 1	-0.276	0.147	0.129	0.423	-0.0184	0.0162932	0.898691	0.579	0.948	FALSE	FALSE
ACOX3	Peroxisomal acyl-coenzyme A oxidase 3	-0.0211	-0.013	0.0341	0.00804	0.0471	0.952702	0.728944	0.955	0.929	FALSE	FALSE
ACP1	Low molecular weight phosphotyrosine protein phosphatase	-0.0561	0.0856	-0.0295	0.142	-0.115	0.570654	0.643677	0.94	0.915	FALSE	FALSE
ACP2	Lysosomal acid phosphatase	-0.119	0.126	-0.00681	0.245	-0.133	0.205879	0.477237	0.897	0.865	FALSE	FALSE
ACSF2	"Medium-chain acyl-CoA ligase ACSF2, mitochondrial"	-0.614	0.224	0.39	0.839	0.165	0.0163482	0.567271	0.579	0.897	FALSE	FALSE
ACSF3	"Malonate--CoA ligase ACSF3, mitochondrial"	-0.135	0.0805	0.0549	0.216	-0.0256	0.202258	0.873371	0.896	0.945	FALSE	FALSE
ACSL1	Long-chain-fatty-acid--CoA ligase 1	0.12	-0.0677	-0.0523	-0.188	0.0154	0.392395	0.94267	0.927	0.951	FALSE	FALSE
ACSL1.1	Long-chain-fatty-acid--CoA ligase 1	0.207	-0.0786	-0.129	-0.286	-0.0501	0.259309	0.836743	0.909	0.942	FALSE	FALSE
ACSL3	Long-chain-fatty-acid--CoA ligase 4	-0.094	0.0797	0.0143	0.174	-0.0654	0.534902	0.81316	0.938	0.94	FALSE	FALSE
ACSL3.1	Fatty acid CoA ligase Acsl3	0.124	-0.0434	-0.0806	-0.167	-0.0372	0.270466	0.79905	0.911	0.938	FALSE	FALSE
ACSL4	Long-chain-fatty-acid--CoA ligase 4	-0.304	0.18	0.124	0.484	-0.0563	0.0346554	0.775207	0.722	0.935	FALSE	FALSE
ACSL6	Long-chain-fatty-acid--CoA ligase 6	0.173	-0.0923	-0.0808	-0.265	0.0115	0.205751	0.953984	0.897	0.952	FALSE	FALSE
ACSS1	"Acetyl-coenzyme A synthetase 2-like, mitochondrial"	-0.852	0.426	0.426	1.28	-0.000311	0.145252	0.999696	0.875	0.955	FALSE	FALSE
ACSS2	"Acetyl-coenzyme A synthetase, cytoplasmic"	-0.116	0.0989	0.0174	0.215	-0.0815	0.10603	0.510309	0.852	0.879	FALSE	FALSE
ACTA1	POTE ankyrin domain family member I	0.0585	0.0533	-0.112	-0.0052	-0.165	0.970093	0.254144	0.955	0.657	FALSE	FALSE
ACTA1.1	"Actin, cytoplasmic 1"	0.358	-0.0867	-0.272	-0.445	-0.185	0.151609	0.528805	0.878	0.885	FALSE	FALSE
ACTA1.2	"Actin, cytoplasmic 1"	0.039	0.044	-0.0829	0.00501	-0.127	0.969769	0.350883	0.955	0.785	FALSE	FALSE
ACTA1.3	"Actin, alpha skeletal muscle"	-0.0131	0.0809	-0.0679	0.094	-0.149	0.423199	0.218348	0.93	0.582	FALSE	FALSE
ACTB	POTE ankyrin domain family member I	-0.14	0.149	-0.00872	0.289	-0.158	0.194203	0.461983	0.893	0.859	FALSE	FALSE
ACTB.1	"Actin, cytoplasmic 1"	0.113	-0.00991	-0.103	-0.123	-0.0935	0.341988	0.465485	0.921	0.86	FALSE	FALSE
ACTB.2	"Actin, cytoplasmic 1"	-0.0174	-0.00299	0.0204	0.0144	0.0233	0.983661	0.973476	0.956	0.953	FALSE	FALSE
ACTL6A	Actin-like protein 6B	0.074	-0.0216	-0.0524	-0.0955	-0.0308	0.365228	0.764693	0.924	0.934	FALSE	FALSE
ACTL6A.1	Actin-like protein 6A	-0.148	0.0762	0.0717	0.224	-0.00456	0.24117	0.9801	0.905	0.954	FALSE	FALSE
ACTL6B	Actin-like protein 6B	0.092	-0.00672	-0.0853	-0.0987	-0.0785	0.545585	0.629086	0.938	0.912	FALSE	FALSE
ACTN1	Alpha-actinin-4	-0.0861	0.0937	-0.00763	0.18	-0.101	0.141673	0.38509	0.874	0.813	FALSE	FALSE
ACTN1.1	Alpha-actinin-1	-0.17	0.137	0.0329	0.308	-0.105	0.0250939	0.377898	0.667	0.807	FALSE	FALSE
ACTN4	Alpha-actinin-4	-0.0486	0.089	-0.0404	0.138	-0.129	0.260753	0.288113	0.909	0.712	FALSE	FALSE
ACTN4.1	Alpha-actinin-4	-0.00793	0.0957	-0.0878	0.104	-0.184	0.561484	0.314771	0.939	0.747	FALSE	FALSE
ACTR10	Actin-related protein 10	0.0117	0.0577	-0.0694	0.046	-0.127	0.742651	0.375245	0.948	0.805	FALSE	FALSE
ACTR1A	Beta-centractin	-0.0271	0.0333	-0.00622	0.0605	-0.0396	0.68812	0.792232	0.946	0.937	FALSE	FALSE
ACTR1A.1	Alpha-centractin	0.0901	-0.0151	-0.075	-0.105	-0.0599	0.460242	0.670419	0.933	0.92	FALSE	FALSE
ACTR1B	Beta-centractin	0.104	-0.0139	-0.0897	-0.118	-0.0758	0.368194	0.555772	0.924	0.894	FALSE	FALSE
ACTR2	Actin-related protein 2	0.024	0.029	-0.0529	0.00499	-0.0819	0.9686	0.524116	0.955	0.883	FALSE	FALSE
ACTR3	Actin-related protein 3	-0.00249	0.0722	-0.0698	0.0747	-0.142	0.603201	0.333941	0.942	0.768	FALSE	FALSE
ACTR3.1	Actin-related protein 3	0.159	-0.0135	-0.146	-0.173	-0.132	0.293886	0.415052	0.915	0.833	FALSE	FALSE
ACTR3B	Actin-related protein 3B	0.0508	0.159	-0.21	0.109	-0.37	0.692217	0.200041	0.946	0.535	FALSE	FALSE
ACVR1B	Activin receptor type-1B	0.148	-0.197	0.0484	-0.345	0.245	0.0787934	0.190459	0.825	0.508	FALSE	FALSE
ACVR1B.1	Activin receptor type-1B	-0.267	0.064	0.203	0.331	0.139	0.492001	0.7701	0.935	0.935	FALSE	FALSE
ACVR2A	Activin receptor type-2A	0.0637	-0.0453	-0.0184	-0.109	0.0268	0.283476	0.784266	0.913	0.936	FALSE	FALSE
ACVR2A.1	Activin receptor type-2A	0.0134	-0.132	0.119	-0.146	0.251	0.551301	0.314568	0.939	0.747	FALSE	FALSE
ACVR2B	Activin receptor type-2B	-0.0269	-0.0747	0.102	-0.0477	0.176	0.767912	0.292079	0.949	0.718	FALSE	FALSE
ADA	Adenosine deaminase	-1.27	0.558	0.715	1.83	0.157	0.00585843	0.757865	0.33	0.933	FALSE	FALSE
ADAM10	Disintegrin and metalloproteinase domain-containing protein 10	-0.106	0.0637	0.0427	0.17	-0.021	0.145132	0.847315	0.875	0.943	FALSE	FALSE
ADAM17	Disintegrin and metalloproteinase domain-containing protein 17	-0.754	0.204	0.549	0.958	0.345	0.0188483	0.322035	0.61	0.755	FALSE	FALSE
ADAM22	Disintegrin and metalloproteinase domain-containing protein 22	0.0514	-0.127	0.076	-0.179	0.203	0.339872	0.281575	0.921	0.702	FALSE	FALSE
ADAM23	Disintegrin and metalloproteinase domain-containing protein 23	0.0432	-0.0624	0.0192	-0.106	0.0815	0.593448	0.67907	0.941	0.921	FALSE	FALSE
ADAM9	Disintegrin and metalloproteinase domain-containing protein 9	-0.259	0.165	0.0935	0.424	-0.0715	0.0924182	0.755404	0.84	0.933	FALSE	FALSE
ADAP1	Arf-GAP with dual PH domain-containing protein 1	0.0978	0.04	-0.138	-0.0578	-0.178	0.633861	0.165811	0.943	0.445	FALSE	FALSE
ADAR	Double-stranded RNA-specific adenosine deaminase	0.117	-0.0501	-0.0672	-0.167	-0.0171	0.254265	0.903184	0.908	0.948	FALSE	FALSE
ADARB2	Double-stranded RNA-specific editase B2	0.768	-0.414	-0.354	-1.18	0.0601	0.0113926	0.872451	0.495	0.945	FALSE	FALSE
ADCK1	AarF domain-containing protein kinase 1	0.0842	-0.0501	-0.0342	-0.134	0.0159	0.557668	0.944115	0.939	0.951	FALSE	FALSE
ADCK5	Uncharacterized aarF domain-containing protein kinase 5	0.388	-0.195	-0.194	-0.583	0.00106	0.156336	0.997796	0.88	0.955	FALSE	FALSE
ADCY2	Adenylate cyclase type 2	0.111	-0.0848	-0.0263	-0.196	0.0585	0.365237	0.781855	0.924	0.936	FALSE	FALSE
ADCY5	Adenylate cyclase type 6	0.102	-0.182	0.0792	-0.284	0.261	0.362067	0.400527	0.923	0.824	FALSE	FALSE
ADCY5.1	Adenylate cyclase type 5	0.206	-0.165	-0.041	-0.371	0.124	0.38869	0.768364	0.926	0.934	FALSE	FALSE
ADCY6	Adenylate cyclase type 6	-0.381	0.0759	0.305	0.457	0.229	0.146168	0.442816	0.876	0.849	FALSE	FALSE
ADCY7	Adenylate cyclase type 7	0.0345	-0.375	0.341	-0.41	0.716	0.270471	0.0723338	0.911	0.151	FALSE	FALSE
ADCY8	Adenylate cyclase type 8	0.236	-0.127	-0.109	-0.362	0.0176	0.179959	0.944865	0.889	0.951	FALSE	FALSE
ADCY9	Adenylate cyclase type 9	-0.222	0.344	-0.122	0.565	-0.465	0.0101424	0.0249816	0.467	0.015	FALSE	FALSE
ADD1	Alpha-adducin	0.0543	-0.0182	-0.0361	-0.0724	-0.0179	0.537599	0.877397	0.938	0.946	FALSE	FALSE
ADD1.1	Alpha-adducin	0.144	-0.0574	-0.0864	-0.201	-0.029	0.426584	0.906922	0.93	0.948	FALSE	FALSE
ADD2	Beta-adducin	0.0794	-0.0292	-0.0503	-0.109	-0.0211	0.418788	0.872767	0.929	0.945	FALSE	FALSE
ADD3	Gamma-adducin	-0.00547	-0.0853	0.0908	-0.0798	0.176	0.614583	0.281173	0.942	0.702	FALSE	FALSE
ADGRB1	Adhesion G protein-coupled receptor B1	-0.463	0.142	0.32	0.605	0.178	0.0378803	0.487134	0.735	0.87	FALSE	FALSE
ADGRB2.1	Adhesion G protein-coupled receptor B2	-0.00244	-0.0795	0.0819	-0.077	0.161	0.785797	0.572236	0.95	0.898	FALSE	FALSE
ADGRB3	Adhesion G protein-coupled receptor B3	0.000936	-0.0925	0.0916	-0.0934	0.184	0.580166	0.288953	0.94	0.713	FALSE	FALSE
ADGRG1	Adhesion G-protein coupled receptor G1	-0.372	0.167	0.206	0.539	0.039	0.0102082	0.815349	0.468	0.94	FALSE	FALSE
ADGRG2	Adhesion G-protein coupled receptor G2	1.89	-0.639	-1.26	-2.53	-0.617	0.00135143	0.277032	0.085	0.696	FALSE	FALSE
ADGRL1	Adhesion G protein-coupled receptor L1	0.00695	-0.0359	0.0289	-0.0428	0.0648	0.779136	0.672365	0.949	0.92	FALSE	FALSE
ADGRL1.1	Adhesion G protein-coupled receptor L1	-0.55	0.246	0.304	0.795	0.0583	0.0877084	0.890173	0.835	0.947	FALSE	FALSE
ADGRL2	Adhesion G protein-coupled receptor L2	-0.34	0.127	0.213	0.467	0.086	0.0072959	0.529552	0.384	0.885	FALSE	FALSE
ADGRL3	Adhesion G protein-coupled receptor L3	-0.0215	-0.0281	0.0496	-0.00664	0.0777	0.971724	0.680101	0.955	0.922	FALSE	FALSE
ADH5	Alcohol dehydrogenase class-3	-0.0564	0.042	0.0144	0.0984	-0.0276	0.438246	0.824689	0.931	0.941	FALSE	FALSE
ADK	Adenosine kinase	-0.14	0.14	-0.000207	0.279	-0.14	0.169265	0.470785	0.885	0.863	FALSE	FALSE
ADNP	Activity-dependent neuroprotector homeobox protein	0.197	-0.154	-0.0433	-0.351	0.11	0.0653111	0.520694	0.806	0.882	FALSE	FALSE
ADNP2	Activity-dependent neuroprotector homeobox protein 2	0.474	-0.553	0.0796	-1.03	0.633	0.101015	0.286613	0.848	0.71	FALSE	FALSE
ADO	2-aminoethanethiol dioxygenase	0.351	-0.33	-0.0203	-0.681	0.31	0.00109488	0.0538179	0.0668	0.0877	FALSE	FALSE
ADPGK	ADP-dependent glucokinase	-0.0294	0.0325	-0.0031	0.0619	-0.0356	0.673939	0.808017	0.945	0.939	FALSE	FALSE
ADPRS	ADP-ribosylhydrolase ARH3	0.072	-0.0166	-0.0554	-0.0886	-0.0388	0.570528	0.802167	0.94	0.938	FALSE	FALSE
ADRA2A	Alpha-2A adrenergic receptor	-0.291	0.0182	0.273	0.309	0.255	0.254477	0.341934	0.908	0.776	FALSE	FALSE
ADRM1	Proteasomal ubiquitin receptor ADRM1	-0.0426	0.0682	-0.0255	0.111	-0.0937	0.360953	0.436364	0.923	0.846	FALSE	FALSE
ADSL	Adenylosuccinate lyase	-0.0947	0.0813	0.0134	0.176	-0.0678	0.258821	0.651947	0.909	0.916	FALSE	FALSE
ADSS1	Adenylosuccinate synthetase isozyme 2	0.0612	0.00454	-0.0657	-0.0566	-0.0703	0.691939	0.62401	0.946	0.911	FALSE	FALSE
ADSS2	Adenylosuccinate synthetase isozyme 2	0.0853	-0.00246	-0.0829	-0.0878	-0.0804	0.473521	0.510323	0.934	0.879	FALSE	FALSE
AFAP1	Actin filament-associated protein 1	0.36	-0.118	-0.241	-0.478	-0.123	0.0114012	0.424623	0.496	0.839	FALSE	FALSE
AFDN	Afadin	-0.0454	0.0347	0.0107	0.0801	-0.024	0.523744	0.846943	0.937	0.943	FALSE	FALSE
AFF4	AF4/FMR2 family member 4	-0.262	-0.121	0.382	0.141	0.503	0.753643	0.278629	0.948	0.698	FALSE	FALSE
AFG3L2	Ankyrin-2	0.0422	-0.0208	-0.0214	-0.063	-0.000605	0.787087	0.997924	0.95	0.955	FALSE	FALSE
AFG3L2.1	AFG3-like protein 2	0.147	-0.0446	-0.103	-0.192	-0.058	0.174634	0.664414	0.887	0.919	FALSE	FALSE
AFTPH	Aftiphilin	0.0984	-0.0965	-0.00193	-0.195	0.0946	0.23236	0.548265	0.903	0.891	FALSE	FALSE
AGA	N(4)-(beta-N-acetylglucosaminyl)-L-asparaginase	0.0455	0.149	-0.195	0.104	-0.344	0.597178	0.105221	0.941	0.259	FALSE	FALSE
AGAP1	"Arf-GAP with GTPase, ANK repeat and PH domain-containing protein 3"	0.0636	-0.008	-0.0556	-0.0716	-0.0476	0.541077	0.682545	0.938	0.922	FALSE	FALSE
AGAP1.1	"Arf-GAP with GTPase, ANK repeat and PH domain-containing protein 1"	-0.0928	0.0613	0.0315	0.154	-0.0298	0.302877	0.836601	0.916	0.942	FALSE	FALSE
AGAP2	"Arf-GAP with GTPase, ANK repeat and PH domain-containing protein 2"	0.0374	-0.00657	-0.0308	-0.0439	-0.0242	0.787426	0.881667	0.95	0.946	FALSE	FALSE
AGAP3	"Arf-GAP with GTPase, ANK repeat and PH domain-containing protein 3"	0.0926	0.0285	-0.121	-0.0641	-0.15	0.630214	0.276391	0.943	0.695	FALSE	FALSE
AGFG1	Arf-GAP domain and FG repeat-containing protein 1	-0.0139	0.0255	-0.0115	0.0394	-0.037	0.705429	0.722696	0.946	0.928	FALSE	FALSE
AGK	"Acylglycerol kinase, mitochondrial"	0.141	-0.046	-0.0955	-0.187	-0.0496	0.348032	0.798805	0.922	0.938	FALSE	FALSE
AGL	Glycogen debranching enzyme	-0.216	0.0828	0.133	0.299	0.0506	0.0590298	0.71941	0.794	0.928	FALSE	FALSE
AGO1	Protein argonaute-3	0.0124	-0.0432	0.0308	-0.0556	0.074	0.760328	0.685371	0.949	0.922	FALSE	FALSE
AGO1.1	Protein argonaute-3	0.047	-0.171	0.124	-0.218	0.296	0.225408	0.113073	0.902	0.282	FALSE	FALSE
AGO1.2	Protein argonaute-1	0.0364	-0.061	0.0246	-0.0974	0.0856	0.498663	0.550809	0.935	0.892	FALSE	FALSE
AGO2	Protein argonaute-3	0.106	0.0567	-0.163	-0.0494	-0.22	0.782372	0.239794	0.949	0.629	FALSE	FALSE
AGO2.1	Protein argonaute-2	-0.00829	0.00308	0.0052	0.0114	0.00212	0.931013	0.987143	0.954	0.954	FALSE	FALSE
AGO3	Protein argonaute-3	-0.0944	-0.144	0.238	-0.0494	0.382	0.832491	0.129342	0.951	0.338	FALSE	FALSE
AGPAT1	1-acyl-sn-glycerol-3-phosphate acyltransferase alpha	-0.0715	0.00755	0.0639	0.079	0.0564	0.657697	0.751163	0.944	0.932	FALSE	FALSE
AGPAT3	1-acyl-sn-glycerol-3-phosphate acyltransferase gamma	-0.17	3.31e-06	0.17	0.17	0.17	0.147455	0.147476	0.876	0.396	FALSE	FALSE
AGPAT4	1-acyl-sn-glycerol-3-phosphate acyltransferase delta	-0.0405	-0.0282	0.0687	0.0124	0.0969	0.950795	0.631023	0.955	0.912	FALSE	FALSE
AGPAT5	1-acyl-sn-glycerol-3-phosphate acyltransferase epsilon	0.142	-0.0806	-0.0614	-0.223	0.0193	0.125615	0.885945	0.865	0.947	FALSE	FALSE
AGPS	"Alkyldihydroxyacetonephosphate synthase, peroxisomal"	-0.0281	0.0283	-0.000212	0.0564	-0.0285	0.6648	0.825799	0.945	0.941	FALSE	FALSE
AGRN	Agrin	-0.422	0.152	0.269	0.574	0.117	0.00688496	0.483021	0.369	0.868	FALSE	FALSE
AGTPBP1	Cytosolic carboxypeptidase 1	0.0613	-0.00351	-0.0578	-0.0648	-0.0543	0.654277	0.707036	0.944	0.926	FALSE	FALSE
AHCTF1	Protein ELYS	0.265	-0.16	-0.104	-0.425	0.0558	0.0785386	0.798174	0.825	0.938	FALSE	FALSE
AHCY	Adenosylhomocysteinase	-0.179	0.148	0.0312	0.327	-0.117	0.0279832	0.367379	0.686	0.799	FALSE	FALSE
AHCYL1	S-adenosylhomocysteine hydrolase-like protein 1	-0.207	0.0837	0.123	0.291	0.0396	0.0923682	0.801137	0.84	0.938	FALSE	FALSE
AHCYL1.1	S-adenosylhomocysteine hydrolase-like protein 1	-0.293	0.147	0.146	0.44	-0.000219	0.00890779	0.998681	0.434	0.955	FALSE	FALSE
AHCYL2	Adenosylhomocysteinase 3	-0.383	0.149	0.234	0.531	0.0847	0.00328407	0.528996	0.212	0.885	FALSE	FALSE
AHDC1	Transcription factor Gibbin	0.344	-0.307	-0.0368	-0.651	0.27	0.00176134	0.0929998	0.115	0.22	FALSE	FALSE
AHNAK	Neuroblast differentiation-associated protein AHNAK	0.129	-0.0473	-0.0815	-0.176	-0.0342	0.345901	0.850743	0.922	0.943	FALSE	FALSE
AHNAK2	Protein AHNAK2	0.692	-0.379	-0.313	-1.07	0.0666	0.255636	0.941174	0.908	0.951	FALSE	FALSE
AHSA1	Activator of 90 kDa heat shock protein ATPase homolog 1	0.00837	0.051	-0.0594	0.0426	-0.11	0.683391	0.305188	0.946	0.735	FALSE	FALSE
AIDA	"Axin interactor, dorsalization-associated protein"	-0.0316	-0.0264	0.058	0.00515	0.0844	0.969361	0.534159	0.955	0.887	FALSE	FALSE
AIFM1	"Apoptosis-inducing factor 1, mitochondrial"	0.11	-0.0503	-0.0594	-0.16	-0.00906	0.375069	0.958893	0.925	0.952	FALSE	FALSE
AIG1	Androgen-induced gene 1 protein	-0.134	0.0405	0.0933	0.174	0.0528	0.4686	0.823413	0.933	0.941	FALSE	FALSE
AIMP1	Aminoacyl tRNA synthase complex-interacting multifunctional protein 1	0.0653	-0.00705	-0.0582	-0.0723	-0.0512	0.508454	0.637515	0.936	0.914	FALSE	FALSE
AIMP2	Aminoacyl tRNA synthase complex-interacting multifunctional protein 2	0.154	-0.0717	-0.0826	-0.226	-0.0109	0.140808	0.939216	0.873	0.951	FALSE	FALSE
AIP	AH receptor-interacting protein	-0.0151	-0.052	0.0671	-0.0369	0.119	0.813394	0.454216	0.951	0.855	FALSE	FALSE
AJM1	Apical junction component 1 homolog	0.844	-0.0724	-0.771	-0.916	-0.699	0.181123	0.296196	0.889	0.723	FALSE	FALSE
AK1	Adenylate kinase isoenzyme 1	0.0579	-0.0193	-0.0387	-0.0772	-0.0194	0.69017	0.919678	0.946	0.949	FALSE	FALSE
AK1.1	Adenylate kinase isoenzyme 1	0.372	0.766	-1.14	0.394	-1.9	0.8026	0.246485	0.95	0.642	FALSE	FALSE
AK2	"Adenylate kinase 2, mitochondrial"	2.28	-1.41	-0.872	-3.69	0.539	0.00152816	0.512513	0.0984	0.879	FALSE	FALSE
AK3	"GTP:AMP phosphotransferase AK3, mitochondrial"	2.32	-1.24	-1.08	-3.56	0.157	0.0804025	0.93184	0.827	0.95	FALSE	FALSE
AK5	Adenylate kinase isoenzyme 5	0.0789	-0.0386	-0.0404	-0.117	-0.00181	0.565234	0.992861	0.94	0.954	FALSE	FALSE
AKAP1	"A-kinase anchor protein 1, mitochondrial"	0.132	-0.0903	-0.0415	-0.222	0.0488	0.355424	0.834903	0.923	0.942	FALSE	FALSE
AKAP10	"A-kinase anchor protein 10, mitochondrial"	-0.00648	0.0382	-0.0317	0.0447	-0.0699	0.850324	0.768172	0.952	0.934	FALSE	FALSE
AKAP11	A-kinase anchor protein 11	0.0686	-0.0741	0.00544	-0.143	0.0795	0.557572	0.741934	0.939	0.931	FALSE	FALSE
AKAP12	A-kinase anchor protein 12	-0.125	0.1	0.0247	0.225	-0.0753	0.0985036	0.548646	0.846	0.891	FALSE	FALSE
AKAP13	A-kinase anchor protein 13	-0.487	0.592	-0.104	1.08	-0.696	0.266187	0.46271	0.91	0.859	FALSE	FALSE
AKAP17A	A-kinase anchor protein 17A	0.0474	-0.0852	0.0379	-0.133	0.123	0.593951	0.620247	0.941	0.91	FALSE	FALSE
AKAP5	A-kinase anchor protein 5	-0.181	0.157	0.0239	0.338	-0.133	0.132187	0.527669	0.869	0.885	FALSE	FALSE
AKAP8	A-kinase anchor protein 8	0.298	-0.126	-0.173	-0.424	-0.0466	0.0564991	0.81292	0.789	0.94	FALSE	FALSE
AKAP8L	A-kinase anchor protein 8-like	0.103	-0.0964	-0.00675	-0.2	0.0897	0.137808	0.480108	0.872	0.867	FALSE	FALSE
AKAP9	A-kinase anchor protein 9	-0.00364	0.0489	-0.0453	0.0526	-0.0942	0.795782	0.644373	0.95	0.915	FALSE	FALSE
AKR1A1	Aldo-keto reductase family 1 member A1	0.00054	0.065	-0.0655	0.0645	-0.131	0.701759	0.44463	0.946	0.85	FALSE	FALSE
AKR1B1	Aldo-keto reductase family 1 member B1	-0.00474	0.0416	-0.0369	0.0464	-0.0785	0.745913	0.585545	0.948	0.902	FALSE	FALSE
AKR1B10	Aldo-keto reductase family 1 member B10	-0.0297	0.0556	-0.0259	0.0853	-0.0814	0.555911	0.573576	0.939	0.899	FALSE	FALSE
AKR1C1	Aldo-keto reductase family 1 member C2	0.207	-0.0304	-0.176	-0.237	-0.146	0.0478638	0.189251	0.768	0.505	FALSE	FALSE
AKR1C1.1	Aldo-keto reductase family 1 member C1	0.172	-0.0259	-0.146	-0.198	-0.12	0.102678	0.295944	0.849	0.723	FALSE	FALSE
AKR1C2	Aldo-keto reductase family 1 member C2	0.179	0.0241	-0.203	-0.155	-0.227	0.16932	0.0576098	0.885	0.101	FALSE	FALSE
AKR1E2	"1,5-anhydro-D-fructose reductase"	0.0472	0.033	-0.0802	-0.0143	-0.113	0.925307	0.464766	0.954	0.86	FALSE	FALSE
AKR7A2	Aflatoxin B1 aldehyde reductase member 2	-0.2	0.134	0.0658	0.334	-0.0684	0.147374	0.751169	0.876	0.932	FALSE	FALSE
AKT1	RAC-alpha serine/threonine-protein kinase	-0.107	0.144	-0.0374	0.251	-0.182	0.162803	0.298451	0.883	0.726	FALSE	FALSE
AKT1.1	RAC-alpha serine/threonine-protein kinase	-0.00228	-0.0294	0.0317	-0.0271	0.0611	0.937197	0.859285	0.954	0.944	FALSE	FALSE
AKT1.2	RAC-alpha serine/threonine-protein kinase	-0.0483	0.0768	-0.0285	0.125	-0.105	0.430712	0.504647	0.93	0.877	FALSE	FALSE
AKT1.3	RAC-alpha serine/threonine-protein kinase	-0.0344	0.0224	0.012	0.0568	-0.0104	0.83683	0.969875	0.951	0.953	FALSE	FALSE
AKT2	RAC-beta serine/threonine-protein kinase	-0.56	0.288	0.272	0.847	-0.0155	0.00657547	0.948429	0.358	0.951	FALSE	FALSE
AKT3	RAC-gamma serine/threonine-protein kinase	-0.0337	0.00322	0.0305	0.0369	0.0273	0.805209	0.855352	0.95	0.944	FALSE	FALSE
ALAD	Delta-aminolevulinic acid dehydratase	-0.0908	0.063	0.0278	0.154	-0.0352	0.324364	0.816175	0.919	0.94	FALSE	FALSE
ALB	Albumin	-0.16	0.00185	0.159	0.162	0.157	0.660496	0.671254	0.944	0.92	FALSE	FALSE
ALB.1	Serum albumin	-0.204	0.0486	0.156	0.253	0.107	0.505076	0.774867	0.936	0.935	FALSE	FALSE
ALB.2	Serum albumin	0.0654	0.0298	-0.0952	-0.0356	-0.125	0.886281	0.618	0.953	0.909	FALSE	FALSE
ALCAM	CD166 antigen	0.322	-0.147	-0.175	-0.47	-0.0272	0.0975094	0.916121	0.845	0.949	FALSE	FALSE
ALDH16A1	Aldehyde dehydrogenase family 16 member A1	-0.33	0.19	0.139	0.52	-0.0508	0.0523895	0.829744	0.78	0.941	FALSE	FALSE
ALDH18A1	Delta-1-pyrroline-5-carboxylate synthase	-0.208	0.0996	0.108	0.307	0.00842	0.0464209	0.950229	0.764	0.952	FALSE	FALSE
ALDH1A2	Retinal dehydrogenase 2	0.518	0.49	-1.01	-0.0281	-1.5	0.970804	0.0787715	0.955	0.171	FALSE	FALSE
ALDH1A2.1	Retinal dehydrogenase 2	-0.125	0.32	-0.196	0.445	-0.516	0.263054	0.200329	0.909	0.535	FALSE	FALSE
ALDH1A2.2	Retinal dehydrogenase 2	0.0265	0.0328	-0.0593	0.00638	-0.0921	0.960191	0.478119	0.955	0.866	FALSE	FALSE
ALDH1A2.3	Retinal dehydrogenase 2	0.00185	0.0584	-0.0603	0.0566	-0.119	0.773069	0.548769	0.949	0.891	FALSE	FALSE
ALDH1B1	"Aldehyde dehydrogenase X, mitochondrial"	0.0617	0.00474	-0.0664	-0.0569	-0.0712	0.668307	0.593468	0.945	0.904	FALSE	FALSE
ALDH1L1	Cytosolic 10-formyltetrahydrofolate dehydrogenase	-0.187	0.0371	0.15	0.224	0.113	0.690518	0.840362	0.946	0.942	FALSE	FALSE
ALDH1L1.1	Cytosolic 10-formyltetrahydrofolate dehydrogenase	0.15	0.318	-0.468	0.168	-0.785	0.676048	0.076589	0.945	0.164	FALSE	FALSE
ALDH1L2	Mitochondrial 10-formyltetrahydrofolate dehydrogenase	0.272	-0.128	-0.144	-0.4	-0.0168	0.121991	0.943729	0.863	0.951	FALSE	FALSE
ALDH2	"Aldehyde dehydrogenase, mitochondrial"	-0.00312	0.0354	-0.0323	0.0385	-0.0677	0.788767	0.639449	0.95	0.914	FALSE	FALSE
ALDH3A2	Aldehyde dehydrogenase family 3 member A2	-0.0149	0.0256	-0.0106	0.0405	-0.0362	0.729433	0.757248	0.947	0.933	FALSE	FALSE
ALDH4A1	"Delta-1-pyrroline-5-carboxylate dehydrogenase, mitochondrial"	-0.438	0.252	0.185	0.69	-0.0667	0.0038584	0.708163	0.241	0.926	FALSE	FALSE
ALDH5A1	"Succinate-semialdehyde dehydrogenase, mitochondrial"	0.0695	-0.0285	-0.0411	-0.098	-0.0126	0.530542	0.934851	0.938	0.95	FALSE	FALSE
ALDH6A1	"Methylmalonate-semialdehyde dehydrogenase [acylating], mitochondrial"	-0.536	0.273	0.263	0.809	-0.00932	0.00639365	0.967438	0.351	0.953	FALSE	FALSE
ALDH7A1	Alpha-aminoadipic semialdehyde dehydrogenase	-0.113	0.102	0.0109	0.215	-0.0914	0.121858	0.484132	0.863	0.868	FALSE	FALSE
ALDH9A1	4-trimethylaminobutyraldehyde dehydrogenase	-0.222	0.0955	0.126	0.317	0.0308	0.0453462	0.824336	0.761	0.941	FALSE	FALSE
ALDOA	Fructose-bisphosphate aldolase A	0.107	0.00326	-0.11	-0.104	-0.114	0.455624	0.415948	0.932	0.834	FALSE	FALSE
ALDOA.1	Fructose-bisphosphate aldolase A	0.112	-0.0173	-0.095	-0.13	-0.0777	0.483129	0.671058	0.934	0.92	FALSE	FALSE
ALDOC	Fructose-bisphosphate aldolase C	0.0871	-0.00678	-0.0803	-0.0939	-0.0735	0.704217	0.765747	0.946	0.934	FALSE	FALSE
ALG1	Chitobiosyldiphosphodolichol beta-mannosyltransferase	-0.166	0.0386	0.128	0.205	0.0891	0.246087	0.600985	0.906	0.905	FALSE	FALSE
ALG10	"Dol-P-Glc:Glc(2)Man(9)GlcNAc(2)-PP-Dol alpha-1,2-glucosyltransferase"	0.0545	-0.0327	-0.0218	-0.0873	0.0109	0.666531	0.956853	0.945	0.952	FALSE	FALSE
ALG11	"GDP-Man:Man(3)GlcNAc(2)-PP-Dol alpha-1,2-mannosyltransferase"	-0.0706	0.085	-0.0144	0.156	-0.0993	0.193958	0.391905	0.893	0.818	FALSE	FALSE
ALG12	"Dol-P-Man:Man(7)GlcNAc(2)-PP-Dol alpha-1,6-mannosyltransferase"	-0.107	-0.0217	0.129	0.0857	0.151	0.711337	0.519078	0.947	0.882	FALSE	FALSE
ALG2	"Alpha-1,3/1,6-mannosyltransferase ALG2"	0.0236	0.0455	-0.0691	0.022	-0.115	0.898615	0.5118	0.953	0.879	FALSE	FALSE
ALG3	"Dol-P-Man:Man(5)GlcNAc(2)-PP-Dol alpha-1,3-mannosyltransferase"	-0.22	0.186	0.0343	0.406	-0.152	0.0557322	0.428122	0.788	0.841	FALSE	FALSE
ALG5	Dolichyl-phosphate beta-glucosyltransferase	-0.122	0.0241	0.098	0.146	0.0738	0.285341	0.579203	0.913	0.9	FALSE	FALSE
ALG6	"Dolichyl pyrophosphate Man9GlcNAc2 alpha-1,3-glucosyltransferase"	0.0541	-0.0682	0.0141	-0.122	0.0823	0.40833	0.573525	0.928	0.899	FALSE	FALSE
ALG8	"Probable dolichyl pyrophosphate Glc1Man9GlcNAc2 alpha-1,3-glucosyltransferase"	0.0486	-0.127	0.078	-0.175	0.205	0.441979	0.372474	0.931	0.803	FALSE	FALSE
ALG9	"Alpha-1,2-mannosyltransferase ALG9"	0.0781	-0.143	0.0648	-0.221	0.208	0.323495	0.351611	0.919	0.785	FALSE	FALSE
ALK	ALK tyrosine kinase receptor	-0.453	0.0867	0.367	0.54	0.28	0.0549235	0.277812	0.786	0.697	FALSE	FALSE
ALKBH5	RNA demethylase ALKBH5	-0.0844	0.0624	0.022	0.147	-0.0405	0.72388	0.922196	0.947	0.95	FALSE	FALSE
ALPL	"Alkaline phosphatase, tissue-nonspecific isozyme"	0.28	-0.0356	-0.244	-0.315	-0.208	0.490925	0.646145	0.935	0.915	FALSE	FALSE
ALS2	Alsin	-0.0315	-0.0333	0.0648	-0.00176	0.0981	0.992767	0.616178	0.956	0.909	FALSE	FALSE
ALYREF	THO complex subunit 4	2.01	-1.61	-0.395	-3.62	1.22	0.00096363	0.127045	0.0574	0.33	FALSE	FALSE
AMBRA1	Activating molecule in BECN1-regulated autophagy protein 1	-0.036	-0.126	0.162	-0.0897	0.287	0.85944	0.57403	0.952	0.899	FALSE	FALSE
AMDHD2	N-acetylglucosamine-6-phosphate deacetylase	0.364	-0.319	-0.0444	-0.683	0.275	0.156771	0.547109	0.88	0.891	FALSE	FALSE
AMER1	APC membrane recruitment protein 1	0.0515	-0.0315	-0.0199	-0.083	0.0116	0.717345	0.95953	0.947	0.952	FALSE	FALSE
AMER2	APC membrane recruitment protein 2	0.0239	0.0147	-0.0386	-0.00919	-0.0532	0.952549	0.731339	0.955	0.93	FALSE	FALSE
AMFR	E3 ubiquitin-protein ligase AMFR	-0.0973	0.00669	0.0906	0.104	0.0839	0.661593	0.723302	0.945	0.928	FALSE	FALSE
AMIGO1	Amphoterin-induced protein 1	0.159	-0.157	-0.0022	-0.316	0.155	0.0919864	0.376377	0.84	0.806	FALSE	FALSE
AMIGO3	Amphoterin-induced protein 3	0.0582	-0.24	0.182	-0.298	0.421	0.616092	0.481774	0.942	0.867	FALSE	FALSE
AMOTL2	Angiomotin-like protein 2	0.668	-0.274	-0.394	-0.942	-0.12	0.0950291	0.815325	0.843	0.94	FALSE	FALSE
AMPD2	AMP deaminase 2	-0.0968	0.104	-0.00697	0.201	-0.111	0.0575877	0.256228	0.791	0.661	FALSE	FALSE
AMPH	Amphiphysin	0.0586	0.0121	-0.0707	-0.0465	-0.0829	0.700484	0.497205	0.946	0.874	FALSE	FALSE
AMZ2	Archaemetzincin-2	0.168	-0.122	-0.0467	-0.29	0.0748	0.357203	0.80734	0.923	0.939	FALSE	FALSE
ANAPC1	Anaphase-promoting complex subunit 1	-0.0614	-0.018	0.0795	0.0434	0.0975	0.733637	0.451136	0.948	0.853	FALSE	FALSE
ANAPC2	Anaphase-promoting complex subunit 2	-0.187	0.141	0.0461	0.328	-0.0947	0.184628	0.685869	0.891	0.923	FALSE	FALSE
ANAPC4	Anaphase-promoting complex subunit 4	-0.0256	0.0183	0.0073	0.044	-0.011	0.782226	0.944549	0.949	0.951	FALSE	FALSE
ANAPC5	Anaphase-promoting complex subunit 5	0.087	0.0373	-0.124	-0.0497	-0.162	0.825073	0.47917	0.951	0.866	FALSE	FALSE
ANAPC7	Anaphase-promoting complex subunit 7	-0.0846	0.0461	0.0385	0.131	-0.00769	0.341771	0.954069	0.921	0.952	FALSE	FALSE
ANGEL2	Protein angel homolog 2	-0.14	0.152	-0.0116	0.292	-0.164	0.135136	0.379835	0.87	0.809	FALSE	FALSE
ANK1	Ankyrin-1	0.233	-0.157	-0.0759	-0.39	0.0812	0.233954	0.795511	0.904	0.938	FALSE	FALSE
ANK1.1	Ankyrin-1	-0.0546	0.00799	0.0466	0.0626	0.0386	0.699406	0.811126	0.946	0.939	FALSE	FALSE
ANK1.2	Ankyrin-1	0.021	-0.0536	0.0326	-0.0746	0.0862	0.718637	0.677917	0.947	0.921	FALSE	FALSE
ANK2	Ankyrin-2	-0.14	0.0532	0.0865	0.193	0.0332	0.325227	0.861253	0.919	0.944	FALSE	FALSE
ANK2.1	Ankyrin-2	-0.0952	0.00837	0.0868	0.104	0.0784	0.563678	0.660416	0.94	0.918	FALSE	FALSE
ANK3	Ankyrin-3	0.202	-0.123	-0.0785	-0.325	0.0449	0.0817982	0.790726	0.829	0.937	FALSE	FALSE
ANKFY1	Rabankyrin-5	-0.18	0.0987	0.0811	0.278	-0.0176	0.0395245	0.880614	0.742	0.946	FALSE	FALSE
ANKH	Progressive ankylosis protein homolog	0.0545	-0.309	0.255	-0.364	0.564	0.497881	0.30282	0.935	0.732	FALSE	FALSE
ANKHD1	Ankyrin repeat domain-containing protein 17	0.0784	-0.0285	-0.0499	-0.107	-0.0213	0.385419	0.859171	0.926	0.944	FALSE	FALSE
ANKHD1.1	Ankyrin repeat and KH domain-containing protein 1	-0.345	0.0688	0.277	0.414	0.208	0.225515	0.528634	0.902	0.885	FALSE	FALSE
ANKIB1	Ankyrin repeat and IBR domain-containing protein 1	-0.268	0.251	0.0171	0.518	-0.234	0.162987	0.508504	0.883	0.878	FALSE	FALSE
ANKLE2	Ankyrin repeat and LEM domain-containing protein 2	0.128	-0.201	0.0727	-0.329	0.274	0.0455	0.0846998	0.762	0.191	FALSE	FALSE
ANKMY2	Ankyrin repeat and MYND domain-containing protein 2	-0.0475	0.077	-0.0295	0.125	-0.107	0.41627	0.484311	0.929	0.868	FALSE	FALSE
ANKRD11	Ankyrin repeat domain-containing protein 11	-0.103	0.0292	0.0736	0.132	0.0443	0.798907	0.93169	0.95	0.95	FALSE	FALSE
ANKRD13A	Ankyrin repeat domain-containing protein 13D	0.144	-0.0456	-0.0988	-0.19	-0.0533	0.242057	0.732479	0.905	0.93	FALSE	FALSE
ANKRD13A.1	Ankyrin repeat domain-containing protein 13A	-0.195	0.189	0.00538	0.384	-0.184	0.180759	0.502487	0.889	0.876	FALSE	FALSE
ANKRD13D	Ankyrin repeat domain-containing protein 13D	0.215	-0.0405	-0.174	-0.255	-0.134	0.0435915	0.245041	0.756	0.64	FALSE	FALSE
ANKRD17	Ankyrin repeat domain-containing protein 17	-0.0063	0.0211	-0.0148	0.0274	-0.0359	0.828691	0.776991	0.951	0.936	FALSE	FALSE
ANKRD28	Serine/threonine-protein phosphatase 6 regulatory ankyrin repeat subunit A	0.144	-0.0815	-0.063	-0.226	0.0186	0.297104	0.929302	0.915	0.95	FALSE	FALSE
ANKRD44	Serine/threonine-protein phosphatase 6 regulatory ankyrin repeat subunit B	-0.631	0.47	0.161	1.1	-0.309	0.113051	0.631395	0.857	0.912	FALSE	FALSE
ANKRD50	Ankyrin repeat domain-containing protein 50	-0.11	-0.0459	0.156	0.0638	0.202	0.784296	0.397021	0.95	0.821	FALSE	FALSE
ANKS1A	Ankyrin repeat and SAM domain-containing protein 1A	0.00418	-0.00456	0.00038	-0.00873	0.00494	0.946137	0.969533	0.955	0.953	FALSE	FALSE
ANO10	Anoctamin-10	-0.0974	-0.0269	0.124	0.0705	0.151	0.699623	0.416211	0.946	0.834	FALSE	FALSE
ANO5	Anoctamin-5	0.0123	-0.0225	0.0102	-0.0348	0.0326	0.919495	0.924478	0.954	0.95	FALSE	FALSE
ANO6	Anoctamin-6	-0.285	0.162	0.123	0.448	-0.0396	0.0309344	0.8233	0.703	0.941	FALSE	FALSE
ANO8	Anoctamin-8	0.155	-0.0878	-0.0675	-0.243	0.0203	0.304551	0.929137	0.916	0.95	FALSE	FALSE
ANP32A	Acidic leucine-rich nuclear phosphoprotein 32 family member A	1.5	-1.37	-0.132	-2.87	1.24	0.0512354	0.352615	0.777	0.786	FALSE	FALSE
ANP32B	Acidic leucine-rich nuclear phosphoprotein 32 family member B	1.46	-0.258	-1.21	-1.72	-0.948	0.115239	0.359437	0.859	0.792	FALSE	FALSE
ANTXR2	Anthrax toxin receptor 2	-0.176	0.127	0.0488	0.303	-0.0784	0.434591	0.836944	0.931	0.942	FALSE	FALSE
ANXA11	Annexin A11	-0.185	-0.221	0.406	-0.036	0.627	0.963571	0.435757	0.955	0.845	FALSE	FALSE
ANXA2	Annexin A2	0.207	-0.256	0.0486	-0.462	0.304	0.406759	0.580619	0.928	0.9	FALSE	FALSE
ANXA5	Annexin A5	1.15	-1.28	0.129	-2.43	1.41	0.00449506	0.0535371	0.272	0.0867	FALSE	FALSE
ANXA6	Annexin A6	-0.268	0.171	0.0975	0.439	-0.0734	0.213114	0.82683	0.899	0.941	FALSE	FALSE
ANXA7	Annexin A7	-0.703	0.33	0.373	1.03	0.0427	0.0627929	0.931108	0.801	0.95	FALSE	FALSE
AP1B1	AP-2 complex subunit beta	0.0357	0.0187	-0.0544	-0.017	-0.0731	0.867433	0.480201	0.952	0.867	FALSE	FALSE
AP1B1.1	AP-1 complex subunit beta-1	0.0429	0.0324	-0.0753	-0.0106	-0.108	0.915507	0.296609	0.954	0.724	FALSE	FALSE
AP1G1	AP-1 complex subunit gamma-1	0.0835	-0.0153	-0.0682	-0.0988	-0.0529	0.356209	0.614057	0.923	0.909	FALSE	FALSE
AP1M1	AP-1 complex subunit mu-1	0.0918	-0.0111	-0.0807	-0.103	-0.0696	0.328369	0.501291	0.919	0.875	FALSE	FALSE
AP1S1.1	AP-1 complex subunit sigma-1A	-0.26	0.0927	0.168	0.353	0.0749	0.0685614	0.667417	0.811	0.919	FALSE	FALSE
AP1S2	AP-1 complex subunit sigma-2	0.116	-0.0494	-0.0663	-0.165	-0.0168	0.3433	0.92067	0.921	0.949	FALSE	FALSE
AP2A1	AP-2 complex subunit alpha-2	-0.0128	0.0315	-0.0187	0.0443	-0.0502	0.66504	0.62405	0.945	0.911	FALSE	FALSE
AP2A1.1	AP-2 complex subunit alpha-1	0.059	-0.0112	-0.0478	-0.0701	-0.0366	0.455729	0.693264	0.932	0.924	FALSE	FALSE
AP2A2	AP-2 complex subunit alpha-2	-0.0447	0.0313	0.0134	0.076	-0.018	0.43099	0.849398	0.93	0.943	FALSE	FALSE
AP2B1	AP-2 complex subunit beta	-0.00493	0.0382	-0.0332	0.0431	-0.0714	0.65109	0.45878	0.944	0.857	FALSE	FALSE
AP2M1	AP-2 complex subunit mu	0.023	-0.00876	-0.0142	-0.0317	-0.00546	0.738437	0.954018	0.948	0.952	FALSE	FALSE
AP2S1	AP-2 complex subunit sigma	-0.0403	-0.000434	0.0407	0.0398	0.0411	0.722729	0.714136	0.947	0.927	FALSE	FALSE
AP3B1	AP-3 complex subunit beta-1	-0.124	0.0171	0.107	0.141	0.0899	0.441409	0.620304	0.931	0.91	FALSE	FALSE
AP3B1.1	AP-3 complex subunit beta-1	0.113	-0.0416	-0.0719	-0.155	-0.0303	0.27246	0.823453	0.911	0.941	FALSE	FALSE
AP3B2	AP-3 complex subunit beta-2	0.124	-0.088	-0.0364	-0.212	0.0516	0.110854	0.674676	0.855	0.921	FALSE	FALSE
AP3D1	AP-3 complex subunit delta-1	0.127	-0.0764	-0.0504	-0.203	0.026	0.115552	0.82719	0.859	0.941	FALSE	FALSE
AP3M1	AP-3 complex subunit mu-2	-0.082	0.179	-0.0973	0.261	-0.277	0.334417	0.308516	0.92	0.739	FALSE	FALSE
AP3M1.1	AP-3 complex subunit mu-1	0.071	-0.0292	-0.0418	-0.1	-0.0126	0.30382	0.893804	0.916	0.947	FALSE	FALSE
AP3M2	AP-3 complex subunit mu-2	0.203	-0.109	-0.0936	-0.312	0.0157	0.0143074	0.879251	0.549	0.946	FALSE	FALSE
AP3S1	AP-3 complex subunit sigma-1	-0.162	-0.0196	0.181	0.142	0.201	0.360135	0.207289	0.923	0.554	FALSE	FALSE
AP4B1	AP-4 complex subunit beta-1	0.071	0.0127	-0.0837	-0.0583	-0.0963	0.852924	0.759815	0.952	0.933	FALSE	FALSE
AP4S1	AP-4 complex subunit sigma-1	-0.447	0.276	0.17	0.723	-0.106	0.00378367	0.570668	0.238	0.898	FALSE	FALSE
AP5B1	AP-5 complex subunit beta-1	-0.176	0.00482	0.171	0.181	0.166	0.325719	0.363679	0.919	0.796	FALSE	FALSE
AP5M1	AP-5 complex subunit mu-1	-0.136	0.147	-0.011	0.282	-0.158	0.360284	0.602722	0.923	0.906	FALSE	FALSE
AP5Z1	AP-5 complex subunit zeta-1	-0.0734	0.146	-0.0728	0.22	-0.219	0.0859005	0.0866436	0.833	0.197	FALSE	FALSE
APAF1	Apoptotic protease-activating factor 1	-0.273	0.175	0.0987	0.448	-0.0761	0.0338948	0.67609	0.718	0.921	FALSE	FALSE
APBA1	Amyloid-beta A4 precursor protein-binding family A member 1	0.118	-0.025	-0.0926	-0.143	-0.0676	0.397712	0.683113	0.927	0.922	FALSE	FALSE
APBA1.1	Amyloid-beta A4 precursor protein-binding family A member 1	0.0732	-0.151	0.0774	-0.224	0.228	0.538698	0.531178	0.938	0.886	FALSE	FALSE
APBA2	Amyloid-beta A4 precursor protein-binding family A member 2	-0.258	0.155	0.103	0.413	-0.0522	0.0537748	0.782593	0.783	0.936	FALSE	FALSE
APBB1	Amyloid beta precursor protein binding family B member 1	-0.118	-0.043	0.161	0.0746	0.204	0.69812	0.304157	0.946	0.734	FALSE	FALSE
APBB2	Amyloid beta precursor protein binding family B member 2	0.229	-0.181	-0.0477	-0.41	0.133	0.114226	0.580024	0.858	0.9	FALSE	FALSE
APBB3	Amyloid-beta A4 precursor protein-binding family B member 3	-0.202	0.185	0.0168	0.387	-0.168	0.176368	0.537128	0.888	0.888	FALSE	FALSE
APC	Adenomatous polyposis coli protein	0.0231	-0.0329	0.00986	-0.056	0.0428	0.686018	0.756814	0.946	0.933	FALSE	FALSE
APC2	Adenomatous polyposis coli protein 2	-0.0807	-0.0134	0.0941	0.0673	0.108	0.871891	0.796937	0.953	0.938	FALSE	FALSE
APEH	Acylamino-acid-releasing enzyme	-0.112	0.0582	0.0539	0.17	-0.00422	0.103488	0.964778	0.85	0.953	FALSE	FALSE
APEX1	DNA-(apurinic or apyrimidinic site) endonuclease	0.0487	-0.0349	-0.0138	-0.0837	0.0211	0.677218	0.91582	0.945	0.949	FALSE	FALSE
APH1A	Gamma-secretase subunit APH-1A	-0.378	0.0795	0.299	0.458	0.219	0.00402173	0.0928778	0.249	0.219	FALSE	FALSE
APH1B	Gamma-secretase subunit APH-1B	-0.0492	-0.077	0.126	-0.0278	0.203	0.860177	0.219722	0.952	0.585	FALSE	FALSE
API5	Apoptosis inhibitor 5	0.11	-0.0407	-0.0692	-0.151	-0.0284	0.27087	0.828908	0.911	0.941	FALSE	FALSE
APLP1	Amyloid beta precursor like protein 1	0.0054	-0.0288	0.0234	-0.0342	0.0523	0.762655	0.646041	0.949	0.915	FALSE	FALSE
APLP2	Amyloid beta precursor like protein 2	-0.133	0.0504	0.083	0.184	0.0326	0.189296	0.805862	0.892	0.939	FALSE	FALSE
APMAP	Adipocyte plasma membrane-associated protein	-0.00985	0.00901	0.000843	0.0189	-0.00817	0.934326	0.971533	0.954	0.953	FALSE	FALSE
APP	Amyloid-beta precursor protein	-0.0949	0.0621	0.0328	0.157	-0.0293	0.225516	0.812499	0.902	0.94	FALSE	FALSE
APPL1	DCC-interacting protein 13-alpha	-0.19	0.149	0.0414	0.339	-0.107	0.0748272	0.534949	0.82	0.887	FALSE	FALSE
APPL2	DCC-interacting protein 13-beta	-0.00838	-0.074	0.0824	-0.0656	0.156	0.854096	0.662813	0.952	0.918	FALSE	FALSE
APTX	Aprataxin	0.509	-0.679	0.169	-1.19	0.848	0.0709096	0.175661	0.815	0.472	FALSE	FALSE
AQP11	Aquaporin-11	-0.269	0.131	0.138	0.4	0.00657	0.0436063	0.96961	0.756	0.953	FALSE	FALSE
AQR	RNA helicase aquarius	0.0676	-0.082	0.0144	-0.15	0.0964	0.364852	0.553098	0.924	0.893	FALSE	FALSE
ARAF	RAF proto-oncogene serine/threonine-protein kinase	-0.0673	0.05	0.0173	0.117	-0.0327	0.388936	0.805976	0.926	0.939	FALSE	FALSE
ARAF.1	Serine/threonine-protein kinase A-Raf	-0.415	0.353	0.0623	0.768	-0.29	0.236332	0.641182	0.904	0.914	FALSE	FALSE
ARAF.2	Serine/threonine-protein kinase A-Raf	0.0586	-0.00536	-0.0533	-0.064	-0.0479	0.83419	0.875356	0.951	0.946	FALSE	FALSE
ARAP2	Transmembrane protease serine 11D	-0.0098	0.0614	-0.0516	0.0712	-0.113	0.813144	0.708307	0.951	0.926	FALSE	FALSE
ARCN1	Coatomer subunit delta	-0.00556	0.045	-0.0394	0.0506	-0.0845	0.710828	0.539034	0.947	0.888	FALSE	FALSE
AREL1	Apoptosis-resistant E3 ubiquitin protein ligase 1	-0.505	0.317	0.188	0.822	-0.128	0.071651	0.75424	0.816	0.933	FALSE	FALSE
ARF1	ADP-ribosylation factor 3	-0.0644	0.021	0.0433	0.0854	0.0223	0.533651	0.869445	0.938	0.945	FALSE	FALSE
ARF4	ADP-ribosylation factor 4	-0.167	0.124	0.043	0.291	-0.0811	0.0895621	0.605445	0.837	0.907	FALSE	FALSE
ARF4.1	ADP-ribosylation factor 4	-0.0827	0.0636	0.0191	0.146	-0.0445	0.244936	0.712655	0.906	0.927	FALSE	FALSE
ARF5	ADP-ribosylation factor 5	-0.0641	0.051	0.0131	0.115	-0.0379	0.59501	0.859823	0.941	0.944	FALSE	FALSE
ARF6	ADP-ribosylation factor 6	-0.149	0.164	-0.0155	0.313	-0.18	0.057016	0.237817	0.79	0.625	FALSE	FALSE
ARFGAP1	ADP-ribosylation factor GTPase-activating protein 1	-0.0489	0.0474	0.00152	0.0963	-0.0459	0.457391	0.71959	0.932	0.928	FALSE	FALSE
ARFGAP2	ADP-ribosylation factor GTPase-activating protein 2	-0.022	0.0563	-0.0343	0.0784	-0.0907	0.626898	0.574698	0.943	0.899	FALSE	FALSE
ARFGAP2.1	ADP-ribosylation factor GTPase-activating protein 2	-0.021	0.131	-0.11	0.152	-0.24	0.333238	0.141295	0.92	0.377	FALSE	FALSE
ARFGAP3	ADP-ribosylation factor GTPase-activating protein 3	-0.115	0.212	-0.0962	0.327	-0.308	0.0450924	0.0560915	0.76	0.0957	FALSE	FALSE
ARFGEF1	Brefeldin A-inhibited guanine nucleotide-exchange protein 2	0.072	-0.0128	-0.0592	-0.0848	-0.0464	0.543482	0.737598	0.938	0.93	FALSE	FALSE
ARFGEF1.1	Brefeldin A-inhibited guanine nucleotide-exchange protein 1	0.118	-0.081	-0.037	-0.199	0.044	0.199071	0.764671	0.895	0.934	FALSE	FALSE
ARFGEF2	Brefeldin A-inhibited guanine nucleotide-exchange protein 2	0.125	-0.109	-0.0158	-0.234	0.0932	0.286714	0.661405	0.913	0.918	FALSE	FALSE
ARFGEF3	Brefeldin A-inhibited guanine nucleotide-exchange protein 3	-0.0274	-0.0695	0.0969	-0.0422	0.166	0.717664	0.177524	0.947	0.477	FALSE	FALSE
ARFIP1	Arfaptin-1	0.0835	-0.274	0.191	-0.358	0.465	0.391988	0.273352	0.927	0.69	FALSE	FALSE
ARFIP2	Arfaptin-2	0.0811	-0.00581	-0.0753	-0.0869	-0.0695	0.497426	0.585462	0.935	0.902	FALSE	FALSE
ARG2	"Arginase-2, mitochondrial"	0.216	-0.0934	-0.123	-0.309	-0.0293	0.353447	0.928103	0.923	0.95	FALSE	FALSE
ARHGAP1	Rho GTPase-activating protein 1	-0.0812	0.145	-0.0642	0.227	-0.21	0.0948074	0.11789	0.842	0.297	FALSE	FALSE
ARHGAP12	Rho GTPase-activating protein 12	-0.446	0.232	0.214	0.679	-0.0182	0.0328198	0.946782	0.713	0.951	FALSE	FALSE
ARHGAP17	Rho GTPase-activating protein 17	-0.248	0.331	-0.0827	0.579	-0.414	0.263922	0.415806	0.91	0.834	FALSE	FALSE
ARHGAP21	Rho GTPase-activating protein 21	-0.0505	-0.00534	0.0558	0.0451	0.0612	0.741461	0.655859	0.948	0.917	FALSE	FALSE
ARHGAP23	Rho GTPase-activating protein 23	-0.0456	0.0699	-0.0243	0.115	-0.0941	0.477038	0.560041	0.934	0.895	FALSE	FALSE
ARHGAP32	Rho GTPase-activating protein 32	0.0449	-0.0374	-0.00751	-0.0822	0.0299	0.55216	0.827439	0.939	0.941	FALSE	FALSE
ARHGAP32.1	Rho GTPase-activating protein 32	0.169	-0.0541	-0.115	-0.223	-0.0609	0.271194	0.75545	0.911	0.933	FALSE	FALSE
ARHGAP33	Rho GTPase-activating protein 33	0.156	-0.0831	-0.0731	-0.239	0.00997	0.290404	0.963549	0.914	0.952	FALSE	FALSE
ARHGAP35	Rho GTPase-activating protein 35	-0.0746	0.053	0.0217	0.128	-0.0313	0.217446	0.751038	0.9	0.932	FALSE	FALSE
ARHGAP36	Rho GTPase-activating protein 36	-0.373	0.185	0.188	0.558	0.00326	0.425811	0.996213	0.93	0.955	FALSE	FALSE
ARHGAP39	Rho GTPase-activating protein 39	0.131	-0.0925	-0.0386	-0.224	0.0539	0.119377	0.685705	0.861	0.922	FALSE	FALSE
ARHGAP44	Rho GTPase-activating protein 44	0.157	-0.232	0.0753	-0.389	0.307	0.433778	0.533063	0.93	0.886	FALSE	FALSE
ARHGAP5	Rho GTPase-activating protein 5	-0.197	0.126	0.0712	0.323	-0.0545	0.0439408	0.697252	0.757	0.924	FALSE	FALSE
ARHGDIA	Rho GDP-dissociation inhibitor 1	0.304	-0.178	-0.126	-0.482	0.0523	0.147518	0.86646	0.876	0.945	FALSE	FALSE
ARHGEF10L	Rho guanine nucleotide exchange factor 10-like protein	-0.185	0.167	0.0187	0.352	-0.148	0.34483	0.684288	0.921	0.922	FALSE	FALSE
ARHGEF11	Rho guanine nucleotide exchange factor 11	0.0276	-0.0229	-0.00468	-0.0504	0.0182	0.685456	0.883225	0.946	0.946	FALSE	FALSE
ARHGEF12	Rho guanine nucleotide exchange factor 12	0.0699	-0.0402	-0.0297	-0.11	0.0106	0.343572	0.925351	0.921	0.95	FALSE	FALSE
ARHGEF17	Rho guanine nucleotide exchange factor 17	0.169	-0.198	0.0292	-0.367	0.227	0.0399649	0.167783	0.743	0.45	FALSE	FALSE
ARHGEF18	Rho guanine nucleotide exchange factor 18	0.0976	-0.0822	-0.0154	-0.18	0.0668	0.397826	0.748774	0.927	0.932	FALSE	FALSE
ARHGEF2	Rho guanine nucleotide exchange factor 2	0.0949	-0.0329	-0.062	-0.128	-0.0291	0.393867	0.842477	0.927	0.943	FALSE	FALSE
ARHGEF40	Rho guanine nucleotide exchange factor 40	-0.175	0.238	-0.0632	0.413	-0.301	0.150475	0.279738	0.878	0.7	FALSE	FALSE
ARHGEF7	Rho guanine nucleotide exchange factor 7	0.0262	0.0532	-0.0794	0.027	-0.133	0.852869	0.37397	0.952	0.804	FALSE	FALSE
ARHGEF9	Rho guanine nucleotide exchange factor 9	-0.19	0.14	0.0499	0.331	-0.0904	0.14458	0.670138	0.875	0.92	FALSE	FALSE
ARID1A	AT-rich interactive domain-containing protein 1A	0.0428	-0.0151	-0.0277	-0.0579	-0.0125	0.754704	0.946038	0.948	0.951	FALSE	FALSE
ARID1B	AT-rich interactive domain-containing protein 1B	0.0883	-0.0705	-0.0177	-0.159	0.0528	0.485674	0.814107	0.935	0.94	FALSE	FALSE
ARID2	AT-rich interactive domain-containing protein 2	-0.213	0.0299	0.183	0.243	0.153	0.204728	0.409161	0.896	0.83	FALSE	FALSE
ARIH1	E3 ubiquitin-protein ligase ARIH1	-0.213	0.166	0.0461	0.379	-0.12	0.10942	0.583395	0.854	0.901	FALSE	FALSE
ARIH2	E3 ubiquitin-protein ligase ARIH2	0.0809	-0.0932	0.0123	-0.174	0.106	0.385444	0.593009	0.926	0.904	FALSE	FALSE
ARL1	ADP-ribosylation factor-like protein 1	-0.053	0.0731	-0.0201	0.126	-0.0933	0.377827	0.50943	0.925	0.878	FALSE	FALSE
ARL10	ADP-ribosylation factor-like protein 10	0.766	-0.186	-0.58	-0.952	-0.393	0.188035	0.56908	0.892	0.897	FALSE	FALSE
ARL15	ADP-ribosylation factor-like protein 15	0.633	-0.541	-0.092	-1.17	0.449	0.199609	0.607506	0.895	0.907	FALSE	FALSE
ARL2	ADP-ribosylation factor-like protein 2	-0.316	0.178	0.139	0.494	-0.0393	0.0900617	0.882197	0.838	0.946	FALSE	FALSE
ARL3	ADP-ribosylation factor-like protein 3	-0.0192	0.0237	-0.00452	0.043	-0.0283	0.848397	0.899895	0.952	0.948	FALSE	FALSE
ARL5A	ADP-ribosylation factor-like protein 5A	-0.139	0.0706	0.0683	0.21	-0.00235	0.144437	0.985968	0.875	0.954	FALSE	FALSE
ARL6	ADP-ribosylation factor-like protein 6	-0.209	0.133	0.0761	0.343	-0.0572	0.175843	0.810668	0.888	0.939	FALSE	FALSE
ARL6IP1	ADP-ribosylation factor-like protein 6-interacting protein 1	-0.311	0.22	0.091	0.53	-0.129	0.0370948	0.561821	0.732	0.895	FALSE	FALSE
ARL6IP5	PRA1 family protein 3	-0.079	0.00906	0.07	0.0881	0.0609	0.492657	0.632473	0.935	0.912	FALSE	FALSE
ARL8A	ADP-ribosylation factor-like protein 8A	-0.103	0.0629	0.0402	0.166	-0.0227	0.264939	0.874085	0.91	0.946	FALSE	FALSE
ARL8A.1	ADP-ribosylation factor-like protein 8A	-0.0811	0.0572	0.0238	0.138	-0.0334	0.311542	0.800902	0.917	0.938	FALSE	FALSE
ARL8B	ADP-ribosylation factor-like protein 8B	0.0881	-0.0361	-0.052	-0.124	-0.0159	0.337877	0.899512	0.921	0.948	FALSE	FALSE
ARMC1	Armadillo repeat-containing protein 1	0.136	-0.0336	-0.103	-0.17	-0.0693	0.383333	0.716867	0.926	0.927	FALSE	FALSE
ARMC10	Armadillo repeat-containing protein 10	0.928	-0.839	-0.0891	-1.77	0.75	0.0277765	0.288084	0.685	0.712	FALSE	FALSE
ARMC5	Armadillo repeat-containing protein 5	-0.739	0.516	0.223	1.26	-0.293	0.0440409	0.592782	0.757	0.903	FALSE	FALSE
ARMC6	Armadillo repeat-containing protein 6	0.0729	0.0144	-0.0873	-0.0585	-0.102	0.642961	0.426832	0.944	0.84	FALSE	FALSE
ARMC8	Armadillo repeat-containing protein 8	-0.0288	0.155	-0.126	0.184	-0.281	0.148892	0.0403595	0.877	0.0473	FALSE	FALSE
ARMC9	LisH domain-containing protein ARMC9	-0.327	0.252	0.0751	0.578	-0.176	0.0165163	0.383741	0.582	0.812	FALSE	FALSE
ARMCX1	Armadillo repeat-containing X-linked protein 1	0.105	-0.0304	-0.0742	-0.135	-0.0438	0.42198	0.79037	0.929	0.937	FALSE	FALSE
ARMCX2	Armadillo repeat-containing X-linked protein 2	0.0557	-0.0375	-0.0182	-0.0931	0.0193	0.565439	0.904452	0.94	0.948	FALSE	FALSE
ARMCX3	Armadillo repeat-containing X-linked protein 3	0.226	-0.0425	-0.183	-0.268	-0.141	0.150676	0.428687	0.878	0.841	FALSE	FALSE
ARMH3	Armadillo-like helical domain-containing protein 3	0.0364	-0.0701	0.0336	-0.106	0.104	0.565644	0.575669	0.94	0.899	FALSE	FALSE
ARMT1	Damage-control phosphatase ARMT1	0.0674	0.0516	-0.119	-0.0158	-0.171	0.901957	0.206718	0.953	0.552	FALSE	FALSE
ARNT2	Aryl hydrocarbon receptor nuclear translocator 2	-0.318	0.00955	0.309	0.328	0.299	0.627394	0.657378	0.943	0.917	FALSE	FALSE
ARPC1A	Actin-related protein 2/3 complex subunit 1A	0.0379	0.035	-0.0728	-0.00287	-0.108	0.980306	0.365923	0.956	0.798	FALSE	FALSE
ARPC1B	Actin-related protein 2/3 complex subunit 1B	0.301	0.238	-0.539	-0.0638	-0.777	0.874948	0.0832453	0.953	0.186	FALSE	FALSE
ARPC2	Actin-related protein 2/3 complex subunit 2	0.469	-0.293	-0.176	-0.762	0.117	0.00132453	0.481682	0.0832	0.867	FALSE	FALSE
ARPC3	Actin-related protein 2/3 complex subunit 3	-0.0155	0.0931	-0.0776	0.109	-0.171	0.447073	0.244227	0.932	0.638	FALSE	FALSE
ARPC4	Actin-related protein 2/3 complex subunit 4	-0.169	0.0941	0.075	0.263	-0.0191	0.258554	0.931829	0.909	0.95	FALSE	FALSE
ARRB1	S-arrestin	0.374	-0.371	-0.00319	-0.744	0.367	0.0128962	0.154853	0.525	0.417	FALSE	FALSE
ARRB1.1	Beta-arrestin-2	0.136	0.0111	-0.147	-0.125	-0.158	0.433513	0.326957	0.93	0.761	FALSE	FALSE
ARRB1.2	Beta-arrestin-1	0.165	-0.0506	-0.114	-0.215	-0.0635	0.0687964	0.552482	0.811	0.893	FALSE	FALSE
ARRB2	Beta-arrestin-2	-0.0221	0.02	0.00217	0.0421	-0.0178	0.796984	0.913252	0.95	0.949	FALSE	FALSE
ARSA	Arylsulfatase A	-0.119	0.0971	0.0219	0.216	-0.0752	0.319591	0.721377	0.918	0.928	FALSE	FALSE
ARSB	Arylsulfatase B	-0.0981	0.142	-0.0439	0.24	-0.186	0.26212	0.377801	0.909	0.807	FALSE	FALSE
ARSD	Arylsulfatase D	-0.545	-0.0407	0.586	0.505	0.627	0.277941	0.186178	0.912	0.498	FALSE	FALSE
ARVCF	Splicing regulator ARVCF	-0.346	0.201	0.145	0.547	-0.0555	0.00389079	0.695294	0.243	0.924	FALSE	FALSE
ASAH1	Acid ceramidase	-0.111	0.134	-0.023	0.244	-0.157	0.31964	0.515719	0.918	0.881	FALSE	FALSE
ASAP1	"Arf-GAP with SH3 domain, ANK repeat and PH domain-containing protein 2"	-0.249	0.18	0.0699	0.429	-0.11	0.0153236	0.455593	0.565	0.855	FALSE	FALSE
ASAP1.1	"Arf-GAP with SH3 domain, ANK repeat and PH domain-containing protein 1"	-0.172	0.0912	0.0812	0.264	-0.00995	0.0908301	0.943995	0.839	0.951	FALSE	FALSE
ASAP2	"Arf-GAP with SH3 domain, ANK repeat and PH domain-containing protein 2"	0.0405	0.83	-0.871	0.79	-1.7	0.420209	0.104501	0.929	0.257	FALSE	FALSE
ASB3	Ankyrin repeat and SOCS box protein 3	-0.834	0.444	0.39	1.28	-0.0537	0.0537726	0.926792	0.783	0.95	FALSE	FALSE
ASB6	Ankyrin repeat and SOCS box protein 6	0.369	-0.547	0.178	-0.916	0.725	0.175903	0.273802	0.888	0.69	FALSE	FALSE
ASCC1	Activating signal cointegrator 1 complex subunit 1	-0.413	0.275	0.138	0.688	-0.137	0.0274943	0.606981	0.683	0.907	FALSE	FALSE
ASCC2	Activating signal cointegrator 1 complex subunit 2	-0.3	0.246	0.054	0.546	-0.192	0.00332502	0.185655	0.214	0.497	FALSE	FALSE
ASCC3	Activating signal cointegrator 1 complex subunit 3	-0.394	0.222	0.173	0.616	-0.049	0.01498	0.812619	0.56	0.94	FALSE	FALSE
ASH2L	Set1/Ash2 histone methyltransferase complex subunit ASH2	0.0173	0.0316	-0.0489	0.0142	-0.0805	0.943255	0.688887	0.955	0.923	FALSE	FALSE
ASIC1	Acid-sensing ion channel 1	0.281	-0.178	-0.103	-0.458	0.0747	0.0346169	0.68961	0.722	0.923	FALSE	FALSE
ASIC4	Acid-sensing ion channel 4	0.105	-0.126	0.0202	-0.231	0.146	0.377893	0.571993	0.925	0.898	FALSE	FALSE
ASL	Argininosuccinate lyase	-0.092	0.121	-0.0295	0.214	-0.151	0.185262	0.335578	0.891	0.77	FALSE	FALSE
ASMTL	Probable bifunctional dTTP/UTP pyrophosphatase/methyltransferase protein	-0.00824	0.00422	0.00402	0.0125	-0.00019	0.95733	0.999347	0.955	0.955	FALSE	FALSE
ASNS	Asparagine synthetase [glutamine-hydrolyzing]	0.0851	0.0376	-0.123	-0.0475	-0.16	0.726049	0.255072	0.947	0.659	FALSE	FALSE
ASPH	Aspartyl/asparaginyl beta-hydroxylase	-0.0144	0.0224	-0.00794	0.0368	-0.0303	0.897168	0.91524	0.953	0.949	FALSE	FALSE
ASPHD1	Aspartate beta-hydroxylase domain-containing protein 1	0.603	-0.383	-0.22	-0.985	0.163	0.0251508	0.661181	0.667	0.918	FALSE	FALSE
ASPHD2	Aspartate beta-hydroxylase domain-containing protein 2	0.279	-0.253	-0.0252	-0.532	0.228	0.159919	0.525222	0.882	0.884	FALSE	FALSE
ASPSCR1	Tether containing UBX domain for GLUT4	-0.124	0.117	0.00718	0.241	-0.11	0.101353	0.424056	0.848	0.839	FALSE	FALSE
ASRGL1	Isoaspartyl peptidase/L-asparaginase	-0.606	0.165	0.441	0.77	0.277	0.225217	0.649615	0.902	0.916	FALSE	FALSE
ASTN1	Astrotactin-1	0.102	-0.02	-0.0822	-0.122	-0.0622	0.267295	0.561069	0.91	0.895	FALSE	FALSE
ASTN2	Astrotactin-2	-0.391	0.218	0.173	0.609	-0.0445	0.00787914	0.80418	0.403	0.939	FALSE	FALSE
ATAD1	Outer mitochondrial transmembrane helix translocase	0.0314	-0.00711	-0.0243	-0.0385	-0.0172	0.849501	0.932546	0.952	0.95	FALSE	FALSE
ATAD3A	ATPase family AAA domain-containing protein 3B	0.00746	0.0162	-0.0237	0.00878	-0.0399	0.950697	0.779051	0.955	0.936	FALSE	FALSE
ATAD3A.1	ATPase family AAA domain-containing protein 3A	-0.000142	-0.00372	0.00387	-0.00358	0.00759	0.984214	0.966563	0.956	0.953	FALSE	FALSE
ATAD3B	ATPase family AAA domain-containing protein 3B	0.17	-0.0638	-0.106	-0.234	-0.0426	0.116422	0.756931	0.859	0.933	FALSE	FALSE
ATAT1	Alpha-tubulin N-acetyltransferase 1	-0.00467	0.0618	-0.0571	0.0664	-0.119	0.558908	0.306937	0.939	0.737	FALSE	FALSE
ATCAY	Caytaxin	0.0706	0.0214	-0.092	-0.0493	-0.113	0.755276	0.479093	0.948	0.866	FALSE	FALSE
ATE1	Arginyl-tRNA--protein transferase 1	-0.277	0.267	0.01	0.543	-0.257	0.0441059	0.292533	0.757	0.718	FALSE	FALSE
ATF2	Cyclic AMP-dependent transcription factor ATF-2	0.454	-0.463	0.00972	-0.917	0.473	0.065485	0.303346	0.806	0.733	FALSE	FALSE
ATF6	Cyclic AMP-dependent transcription factor ATF-6 alpha	-2.52	1.28	1.25	3.8	-0.0309	0.00337113	0.974141	0.217	0.953	FALSE	FALSE
ATF6B	Cyclic AMP-dependent transcription factor ATF-6 beta	-1.19	0.651	0.543	1.84	-0.107	0.0119727	0.855572	0.507	0.944	FALSE	FALSE
ATF7IP	Activating transcription factor 7-interacting protein 1	-0.193	-0.0291	0.223	0.164	0.252	0.667108	0.513233	0.945	0.88	FALSE	FALSE
ATG13	Autophagy-related protein 13	0.0614	0.0412	-0.103	-0.0202	-0.144	0.856408	0.220686	0.952	0.587	FALSE	FALSE
ATG16L1	Autophagy-related protein 16-1	0.0225	0.0415	-0.064	0.019	-0.106	0.959883	0.78066	0.955	0.936	FALSE	FALSE
ATG2B	Autophagy-related protein 2 homolog B	0.0677	-0.00517	-0.0626	-0.0729	-0.0574	0.635364	0.708081	0.943	0.926	FALSE	FALSE
ATG3	Ubiquitin-like-conjugating enzyme ATG3	-0.0389	0.0892	-0.0503	0.128	-0.139	0.332395	0.293736	0.92	0.72	FALSE	FALSE
ATG4B	Cysteine protease ATG4B	-0.0786	0.112	-0.0337	0.191	-0.146	0.367684	0.486059	0.924	0.869	FALSE	FALSE
ATG5	Autophagy protein 5	-0.0149	-0.123	0.138	-0.108	0.262	0.439994	0.0855311	0.931	0.193	FALSE	FALSE
ATG7	Ubiquitin-like modifier-activating enzyme ATG7	-0.15	0.105	0.0456	0.255	-0.0593	0.0622758	0.628769	0.8	0.912	FALSE	FALSE
ATG9A	Autophagy-related protein 9A	-0.167	0.0453	0.122	0.212	0.0765	0.340615	0.724539	0.921	0.929	FALSE	FALSE
ATIC	Bifunctional purine biosynthesis protein ATIC	-0.0356	0.0814	-0.0459	0.117	-0.127	0.38277	0.344308	0.926	0.778	FALSE	FALSE
ATL1	Atlastin-2	0.124	0.0118	-0.136	-0.112	-0.148	0.564542	0.452182	0.94	0.854	FALSE	FALSE
ATL1.1	Atlastin-1	0.141	-0.0446	-0.0966	-0.186	-0.052	0.326258	0.777022	0.919	0.936	FALSE	FALSE
ATL2	Atlastin-2	0.115	-0.0396	-0.0758	-0.155	-0.0362	0.410994	0.844497	0.928	0.943	FALSE	FALSE
ATL3	Atlastin-3	0.183	-0.169	-0.0144	-0.352	0.154	0.165897	0.522573	0.884	0.883	FALSE	FALSE
ATP11A	Phospholipid-transporting ATPase IH	-0.575	0.361	0.214	0.936	-0.147	0.001144	0.461892	0.0704	0.858	FALSE	FALSE
ATP11B	Phospholipid-transporting ATPase IF	-0.226	0.261	-0.0348	0.488	-0.296	0.423736	0.622624	0.93	0.91	FALSE	FALSE
ATP11C	Phospholipid-transporting ATPase IG	0.117	-0.0648	-0.0521	-0.182	0.0127	0.348123	0.946072	0.922	0.951	FALSE	FALSE
ATP13A1	Endoplasmic reticulum transmembrane helix translocase	-0.0772	0.0143	0.0629	0.0916	0.0486	0.477331	0.70294	0.934	0.925	FALSE	FALSE
ATP13A2	Polyamine-transporting ATPase 13A2	0.123	-0.0636	-0.0596	-0.187	0.00401	0.381699	0.984646	0.926	0.954	FALSE	FALSE
ATP13A3	Polyamine-transporting ATPase 13A3	0.233	-0.192	-0.0413	-0.425	0.151	0.139709	0.577191	0.873	0.899	FALSE	FALSE
ATP1A1	Sodium/potassium-transporting ATPase subunit alpha-1	0.134	-0.0834	-0.0509	-0.218	0.0325	0.332747	0.881455	0.92	0.946	FALSE	FALSE
ATP1A1.1	Sodium/potassium-transporting ATPase subunit alpha-1	0.207	-0.115	-0.0911	-0.322	0.0244	0.236402	0.925209	0.904	0.95	FALSE	FALSE
ATP1A1.2	Sodium/potassium-transporting ATPase subunit alpha-1	0.172	-0.0959	-0.0763	-0.268	0.0197	0.304535	0.937864	0.916	0.951	FALSE	FALSE
ATP1A2	Sodium/potassium-transporting ATPase subunit alpha-3	0.15	-0.0939	-0.0564	-0.244	0.0375	0.33769	0.879471	0.921	0.946	FALSE	FALSE
ATP1A3	Sodium/potassium-transporting ATPase subunit alpha-3	0.118	-0.0688	-0.0494	-0.187	0.0194	0.443848	0.935481	0.931	0.95	FALSE	FALSE
ATP1B1	Sodium/potassium-transporting ATPase subunit beta-1	0.151	-0.0728	-0.0779	-0.223	-0.00511	0.429412	0.985292	0.93	0.954	FALSE	FALSE
ATP1B2	Sodium/potassium-transporting ATPase subunit beta-2	-0.454	0.249	0.204	0.703	-0.0451	0.00792579	0.827615	0.405	0.941	FALSE	FALSE
ATP1B3	Sodium/potassium-transporting ATPase subunit beta-3	0.115	-0.113	-0.0021	-0.229	0.111	0.288841	0.595848	0.914	0.904	FALSE	FALSE
ATP2A2	Sarcoplasmic/endoplasmic reticulum calcium ATPase 2	-0.13	0.0238	0.106	0.154	0.0825	0.195769	0.470877	0.894	0.863	FALSE	FALSE
ATP2B1	Plasma membrane calcium-transporting ATPase 1	0.175	-0.107	-0.068	-0.282	0.039	0.324096	0.887955	0.919	0.947	FALSE	FALSE
ATP2B1.1	Plasma membrane calcium-transporting ATPase 1	-0.0477	-0.0168	0.0645	0.031	0.0813	0.870896	0.671368	0.952	0.92	FALSE	FALSE
ATP2B1.2	Plasma membrane calcium-transporting ATPase 1	0.0186	-0.0706	0.052	-0.0892	0.123	0.674024	0.564989	0.945	0.896	FALSE	FALSE
ATP2B1.3	Plasma membrane calcium-transporting ATPase 1	-0.0276	-0.00575	0.0333	0.0218	0.0391	0.923804	0.864124	0.954	0.945	FALSE	FALSE
ATP2B2	Plasma membrane calcium-transporting ATPase 4	-0.153	-0.188	0.341	-0.0347	0.528	0.937435	0.252672	0.954	0.654	FALSE	FALSE
ATP2B2.1	Plasma membrane calcium-transporting ATPase 2	0.144	-0.0923	-0.052	-0.237	0.0403	0.184704	0.810986	0.891	0.939	FALSE	FALSE
ATP2B3	Plasma membrane calcium-transporting ATPase 4	-2.09	1.01	1.08	3.1	0.072	0.0861034	0.964891	0.834	0.953	FALSE	FALSE
ATP2B3.1	Plasma membrane calcium-transporting ATPase 3	0.147	-0.14	-0.00722	-0.287	0.133	0.0741978	0.37065	0.819	0.802	FALSE	FALSE
ATP2C1	Calcium-transporting ATPase type 2C member 1	0.239	-0.113	-0.126	-0.352	-0.0124	0.0788885	0.945317	0.825	0.951	FALSE	FALSE
ATP5F1A	"ATP synthase subunit alpha, mitochondrial"	0.164	-0.0589	-0.105	-0.223	-0.0466	0.353199	0.84219	0.922	0.943	FALSE	FALSE
ATP5F1B	"ATP synthase subunit beta, mitochondrial"	0.175	-0.0642	-0.111	-0.239	-0.0466	0.340746	0.848659	0.921	0.943	FALSE	FALSE
ATP5F1C	"ATP synthase subunit gamma, mitochondrial"	0.469	-0.35	-0.119	-0.818	0.231	0.0165154	0.419454	0.582	0.836	FALSE	FALSE
ATP5ME	"ATP synthase subunit e, mitochondrial"	-1	0.693	0.311	1.7	-0.382	0.162564	0.738441	0.883	0.931	FALSE	FALSE
ATP5MF	"ATP synthase subunit f, mitochondrial"	-0.296	0.167	0.129	0.462	-0.038	0.0253882	0.827387	0.669	0.941	FALSE	FALSE
ATP5MG	"ATP synthase subunit g, mitochondrial"	-0.306	0.0886	0.217	0.395	0.129	0.0160238	0.350017	0.575	0.784	FALSE	FALSE
ATP5MJ	"ATP synthase subunit ATP5MJ, mitochondrial"	-0.286	0.258	0.0277	0.544	-0.231	0.148668	0.517672	0.877	0.881	FALSE	FALSE
ATP5MK	"ATP synthase membrane subunit K, mitochondrial"	-0.308	0.195	0.113	0.503	-0.0817	0.049141	0.716609	0.772	0.927	FALSE	FALSE
ATP5PB	"ATP synthase F(0) complex subunit B1, mitochondrial"	0.00867	-0.0587	0.05	-0.0673	0.109	0.684107	0.515039	0.946	0.88	FALSE	FALSE
ATP5PD	"ATP synthase subunit d, mitochondrial"	0.271	-0.0653	-0.206	-0.337	-0.14	0.0850225	0.436011	0.833	0.845	FALSE	FALSE
ATP5PO	"ATP synthase subunit O, mitochondrial"	0.131	-0.088	-0.0426	-0.219	0.0454	0.257426	0.806709	0.908	0.939	FALSE	FALSE
ATP6AP1	V-type proton ATPase subunit S1	0.161	-0.0807	-0.0805	-0.242	0.00015	0.392016	0.999566	0.927	0.955	FALSE	FALSE
ATP6AP2	Renin receptor	0.0231	-0.102	0.0786	-0.125	0.18	0.591872	0.443159	0.941	0.849	FALSE	FALSE
ATP6V0A1	V-type proton ATPase 116 kDa subunit a 1	0.168	-0.0888	-0.0795	-0.257	0.00931	0.232471	0.963858	0.903	0.952	FALSE	FALSE
ATP6V0A1.1	V-type proton ATPase 116 kDa subunit a 1	0.124	-0.137	0.0132	-0.26	0.15	0.459359	0.666363	0.933	0.919	FALSE	FALSE
ATP6V0A2	V-type proton ATPase 116 kDa subunit a 2	-0.236	0.112	0.124	0.347	0.0126	0.241201	0.964587	0.905	0.953	FALSE	FALSE
ATP6V0C	V-type proton ATPase 16 kDa proteolipid subunit c	0.00553	-0.205	0.199	-0.21	0.403	0.505425	0.217182	0.936	0.579	FALSE	FALSE
ATP6V0D1	V-type proton ATPase subunit d 1	0.144	-0.104	-0.0397	-0.248	0.0644	0.277716	0.769911	0.912	0.935	FALSE	FALSE
ATP6V1A	V-type proton ATPase catalytic subunit A	0.0797	-0.0147	-0.0649	-0.0944	-0.0502	0.518613	0.728979	0.937	0.929	FALSE	FALSE
ATP6V1B2	"V-type proton ATPase subunit B, brain isoform"	0.116	-0.0282	-0.0881	-0.145	-0.0598	0.367241	0.70286	0.924	0.925	FALSE	FALSE
ATP6V1C1	V-type proton ATPase subunit C 1	0.144	-0.0425	-0.102	-0.187	-0.0591	0.262461	0.712268	0.909	0.927	FALSE	FALSE
ATP6V1E1	V-type proton ATPase subunit E 1	1.25	-1.08	-0.174	-2.33	0.904	0.0012766	0.0974139	0.0799	0.234	FALSE	FALSE
ATP6V1G1	V-type proton ATPase subunit G 1	0.459	-0.521	0.0618	-0.98	0.583	0.444492	0.645328	0.931	0.915	FALSE	FALSE
ATP6V1H	V-type proton ATPase subunit H	0.128	-0.0361	-0.0918	-0.164	-0.0557	0.262998	0.693118	0.909	0.924	FALSE	FALSE
ATP7A	Copper-transporting ATPase 1	0.328	-0.0812	-0.247	-0.409	-0.165	0.284363	0.655015	0.913	0.917	FALSE	FALSE
ATP8A1	Phospholipid-transporting ATPase IB	0.22	-0.161	-0.0585	-0.381	0.103	0.235427	0.738215	0.904	0.931	FALSE	FALSE
ATP8A1.1	Phospholipid-transporting ATPase IA	0.154	-0.117	-0.0364	-0.271	0.081	0.218704	0.700759	0.9	0.925	FALSE	FALSE
ATP8A2	Phospholipid-transporting ATPase IB	0.413	-0.306	-0.107	-0.718	0.198	0.0115373	0.39465	0.498	0.82	FALSE	FALSE
ATP9A	Probable phospholipid-transporting ATPase IIA	0.18	-0.0996	-0.0806	-0.28	0.019	0.139851	0.914199	0.873	0.949	FALSE	FALSE
ATPAF1	ATP synthase mitochondrial F1 complex assembly factor 1	-0.00348	-0.0128	0.0162	-0.00929	0.029	0.955003	0.860258	0.955	0.944	FALSE	FALSE
ATPAF2	ATP synthase mitochondrial F1 complex assembly factor 2	0.209	-0.139	-0.0697	-0.348	0.0696	0.0530619	0.662419	0.782	0.918	FALSE	FALSE
ATRAID	All-trans retinoic acid-induced differentiation factor	0.45	-0.195	-0.254	-0.645	-0.0588	0.131762	0.88222	0.869	0.946	FALSE	FALSE
ATRN	Attractin	-0.0794	-0.0488	0.128	0.0306	0.177	0.858614	0.317762	0.952	0.75	FALSE	FALSE
ATRX	Transcriptional regulator ATRX	0.0748	-0.0432	-0.0315	-0.118	0.0117	0.471906	0.942208	0.933	0.951	FALSE	FALSE
ATXN10	Ataxin-10	-0.158	0.167	-0.00917	0.325	-0.176	0.0636115	0.276998	0.803	0.695	FALSE	FALSE
ATXN2	Ataxin-2	-0.0672	0.0621	0.0051	0.129	-0.057	0.454964	0.738159	0.932	0.93	FALSE	FALSE
ATXN2L	Ataxin-2-like protein	0.0458	0.0178	-0.0636	-0.0279	-0.0815	0.805428	0.478565	0.95	0.866	FALSE	FALSE
ATXN3	Ataxin-3	0.0284	0.242	-0.27	0.213	-0.512	0.555154	0.1777	0.939	0.477	FALSE	FALSE
AUH	"Methylglutaconyl-CoA hydratase, mitochondrial"	1.03	0.0267	-1.06	-1.01	-1.09	0.3821	0.347334	0.926	0.781	FALSE	FALSE
AUP1	Lipid droplet-regulating VLDL assembly factor AUP1	-0.218	0.173	0.0453	0.392	-0.128	0.0186295	0.365378	0.608	0.797	FALSE	FALSE
AVEN	Cell death regulator Aven	-0.267	0.666	-0.399	0.933	-1.07	0.434891	0.375383	0.931	0.806	FALSE	FALSE
AVL9	Late secretory pathway protein AVL9 homolog	-0.0245	0.0745	-0.05	0.099	-0.124	0.385289	0.281377	0.926	0.702	FALSE	FALSE
B3GALNT1	"UDP-GalNAc:beta-1,3-N-acetylgalactosaminyltransferase 1"	-0.805	0.371	0.434	1.18	0.0632	0.00132762	0.802402	0.0834	0.938	FALSE	FALSE
B3GALT6	"Beta-1,3-galactosyltransferase 6"	0.282	-0.122	-0.161	-0.404	-0.039	0.124993	0.872801	0.865	0.945	FALSE	FALSE
B3GAT3	Galactosylgalactosylxylosylprotein 3-beta-glucuronosyltransferase 3	0.322	-0.0839	-0.238	-0.406	-0.154	0.0780296	0.4646	0.824	0.86	FALSE	FALSE
B3GLCT	"Beta-1,3-glucosyltransferase"	0.0854	-0.0142	-0.0712	-0.0996	-0.0569	0.617183	0.773913	0.942	0.935	FALSE	FALSE
B4GALNT1	"Beta-1,4 N-acetylgalactosaminyltransferase 1"	0.103	-0.163	0.06	-0.266	0.223	0.146393	0.21453	0.876	0.572	FALSE	FALSE
B4GALNT4	N-acetyl-beta-glucosaminyl-glycoprotein 4-beta-N-acetylgalactosaminyltransferase 1	-0.135	0.0111	0.124	0.146	0.113	0.464685	0.569228	0.933	0.897	FALSE	FALSE
B4GALT7	"Beta-1,4-galactosyltransferase 7"	-0.0734	0.169	-0.0953	0.242	-0.264	0.211854	0.177177	0.898	0.476	FALSE	FALSE
B4GAT1	"Beta-1,4-glucuronyltransferase 1"	-0.00936	-0.145	0.154	-0.135	0.298	0.478933	0.139629	0.934	0.372	FALSE	FALSE
BABAM1	BRISC and BRCA1-A complex member 1	-0.231	0.209	0.0221	0.44	-0.187	0.130506	0.494901	0.868	0.873	FALSE	FALSE
BABAM2	BRISC and BRCA1-A complex member 2	-0.0835	0.0345	0.0489	0.118	0.0144	0.294522	0.894553	0.915	0.947	FALSE	FALSE
BACE1	Beta-secretase 1	-0.00596	-0.0712	0.0771	-0.0652	0.148	0.744609	0.465127	0.948	0.86	FALSE	FALSE
BACH2	Transcription regulator protein BACH2	0.229	-0.0566	-0.172	-0.285	-0.115	0.0495818	0.377527	0.773	0.807	FALSE	FALSE
BAG1	BAG family molecular chaperone regulator 1	0.286	-0.33	0.044	-0.616	0.374	0.00997961	0.0760319	0.463	0.163	FALSE	FALSE
BAG4	BAG family molecular chaperone regulator 4	0.179	-0.042	-0.137	-0.221	-0.0952	0.117614	0.472477	0.86	0.863	FALSE	FALSE
BAG5	BAG family molecular chaperone regulator 5	-0.129	0.0802	0.0488	0.209	-0.0313	0.0906317	0.780659	0.838	0.936	FALSE	FALSE
BAG6	Large proline-rich protein BAG6	-0.0119	0.00886	0.003	0.0207	-0.00587	0.878626	0.965488	0.953	0.953	FALSE	FALSE
BAIAP2	Brain-specific angiogenesis inhibitor 1-associated protein 2	-0.154	0.136	0.0182	0.29	-0.117	0.0501297	0.377674	0.774	0.807	FALSE	FALSE
BANP	Protein BANP	-0.0699	-0.138	0.208	-0.0681	0.346	0.8436	0.330957	0.952	0.765	FALSE	FALSE
BAP1	Ubiquitin carboxyl-terminal hydrolase BAP1	0.206	-0.118	-0.0879	-0.324	0.0302	0.209889	0.901984	0.898	0.948	FALSE	FALSE
BASP1	Brain acid soluble protein 1	0.15	0.234	-0.384	0.0836	-0.618	0.810432	0.10403	0.95	0.255	FALSE	FALSE
BAX	Apoptosis regulator BAX	0.0962	-0.0397	-0.0565	-0.136	-0.0169	0.564488	0.942369	0.94	0.951	FALSE	FALSE
BAZ1B	Tyrosine-protein kinase BAZ1B	0.207	-0.245	0.0381	-0.452	0.283	0.188284	0.394122	0.892	0.819	FALSE	FALSE
BAZ2B	Bromodomain adjacent to zinc finger domain protein 2B	0.246	-0.321	0.0748	-0.567	0.396	0.0355266	0.116082	0.726	0.29	FALSE	FALSE
BBS1	Bardet-Biedl syndrome 1 protein	-0.592	0.377	0.216	0.969	-0.161	0.054127	0.71764	0.784	0.928	FALSE	FALSE
BBS2	Bardet-Biedl syndrome 2 protein	-0.955	0.468	0.487	1.42	0.0185	0.0754897	0.97947	0.821	0.954	FALSE	FALSE
BCAM	Basal cell adhesion molecule	-0.451	0.212	0.239	0.663	0.0274	0.0423007	0.92319	0.752	0.95	FALSE	FALSE
BCAN	Neurocan core protein	-2.21	0.984	1.23	3.19	0.241	0.00722084	0.794213	0.381	0.938	FALSE	FALSE
BCAP31	B-cell receptor-associated protein 31	0.949	-0.622	-0.327	-1.57	0.295	0.06259	0.69536	0.801	0.924	FALSE	FALSE
BCAR1	Breast cancer anti-estrogen resistance protein 1	0.0848	-0.0127	-0.0721	-0.0976	-0.0594	0.641928	0.776248	0.944	0.935	FALSE	FALSE
BCAS3	BCAS3 microtubule associated cell migration factor	-0.128	0.11	0.0172	0.238	-0.0933	0.445495	0.761267	0.931	0.934	FALSE	FALSE
BCAT1	"Branched-chain-amino-acid aminotransferase, cytosolic"	0.0269	0.0195	-0.0464	-0.00739	-0.0659	0.948079	0.565738	0.955	0.896	FALSE	FALSE
BCAT2	"Branched-chain-amino-acid aminotransferase, mitochondrial"	-0.0811	0.114	-0.0332	0.195	-0.148	0.385666	0.507969	0.926	0.878	FALSE	FALSE
BCCIP	BRCA2 and CDKN1A-interacting protein	-0.0499	-0.0575	0.107	-0.00763	0.165	0.976494	0.52974	0.956	0.885	FALSE	FALSE
BCKDHA	"2-oxoisovalerate dehydrogenase subunit alpha, mitochondrial"	-0.268	0.0952	0.173	0.364	0.078	0.0280349	0.581728	0.687	0.901	FALSE	FALSE
BCKDHB	"2-oxoisovalerate dehydrogenase subunit beta, mitochondrial"	-0.104	0.0582	0.0458	0.162	-0.0124	0.255279	0.927788	0.908	0.95	FALSE	FALSE
BCKDK	"[3-methyl-2-oxobutanoate dehydrogenase [lipoamide]] kinase, mitochondrial"	0.0483	0.0354	-0.0838	-0.0129	-0.119	0.969036	0.720438	0.955	0.928	FALSE	FALSE
BCL2L1	Bcl-2-like protein 1	0.665	-0.414	-0.252	-1.08	0.162	0.00257588	0.536352	0.171	0.888	FALSE	FALSE
BCL2L13	Bcl-2-like protein 13	-0.0498	0.0599	-0.0101	0.11	-0.07	0.387144	0.575373	0.926	0.899	FALSE	FALSE
BCL7A	B-cell CLL/lymphoma 7 protein family member A	0.0293	0.173	-0.203	0.144	-0.376	0.687722	0.308171	0.946	0.739	FALSE	FALSE
BCL7C	B-cell CLL/lymphoma 7 protein family member C	-0.789	0.585	0.204	1.37	-0.381	0.22691	0.725902	0.902	0.929	FALSE	FALSE
BCL9	B-cell CLL/lymphoma 9 protein	-0.0938	0.394	-0.3	0.488	-0.694	0.692511	0.57552	0.946	0.899	FALSE	FALSE
BCLAF1	Bcl-2-associated transcription factor 1	0.0359	-0.0387	0.00281	-0.0746	0.0415	0.592139	0.764136	0.941	0.934	FALSE	FALSE
BCLAF1.1	Bcl-2-associated transcription factor 1	-0.111	0.0532	0.0573	0.164	0.00411	0.414069	0.9833	0.929	0.954	FALSE	FALSE
BCOR	BCL-6 corepressor	0.0296	0.123	-0.153	0.0936	-0.276	0.810072	0.48485	0.95	0.869	FALSE	FALSE
BCR	Breakpoint cluster region protein	0.00384	-0.00605	0.00221	-0.00989	0.00826	0.946972	0.955683	0.955	0.952	FALSE	FALSE
BCS1L	Mitochondrial chaperone BCS1	0.124	-0.0856	-0.0382	-0.209	0.0474	0.244601	0.783576	0.906	0.936	FALSE	FALSE
BECN1	Beclin-1	0.22	-0.21	-0.00925	-0.43	0.201	0.048786	0.309358	0.771	0.74	FALSE	FALSE
BEND3	BEN domain-containing protein 3	-0.382	-0.227	0.609	0.156	0.836	0.77067	0.143977	0.949	0.386	FALSE	FALSE
BICD1	Protein bicaudal D homolog 1	0.173	0.00356	-0.176	-0.169	-0.18	0.463066	0.436283	0.933	0.846	FALSE	FALSE
BICD2	Protein bicaudal D homolog 2	0.534	-0.081	-0.453	-0.615	-0.372	0.171628	0.390343	0.886	0.817	FALSE	FALSE
BICRA	BRD4-interacting chromatin-remodeling complex-associated protein	0.0372	-0.0224	-0.0148	-0.0595	0.00751	0.791166	0.97331	0.95	0.953	FALSE	FALSE
BIN1	Myc box-dependent-interacting protein 1	-0.0292	0.0596	-0.0303	0.0888	-0.0899	0.520286	0.515388	0.937	0.88	FALSE	FALSE
BIRC6	Baculoviral IAP repeat-containing protein 6	-0.344	0.184	0.161	0.528	-0.0228	0.0478556	0.922361	0.768	0.95	FALSE	FALSE
BLMH	Bleomycin hydrolase	-0.0414	0.0406	0.000834	0.082	-0.0397	0.642559	0.821049	0.944	0.94	FALSE	FALSE
BLTP1	Bridge-like lipid transfer protein family member 1	-0.0271	-0.0276	0.0547	-0.000558	0.0823	0.997163	0.603282	0.956	0.906	FALSE	FALSE
BLTP2	Bridge-like lipid transfer protein family member 2	0.0886	-0.405	0.316	-0.493	0.721	0.307227	0.149647	0.917	0.402	FALSE	FALSE
BLTP3A	Bridge-like lipid transfer protein family member 3A	-0.0555	0.0427	0.0128	0.0981	-0.0298	0.356908	0.774124	0.923	0.935	FALSE	FALSE
BLTP3B	Bridge-like lipid transfer protein family member 3B	0.211	-0.0213	-0.19	-0.232	-0.168	0.27296	0.418606	0.911	0.835	FALSE	FALSE
BLVRA	Biliverdin reductase A	-0.00749	0.0457	-0.0382	0.0532	-0.0838	0.692509	0.535843	0.946	0.887	FALSE	FALSE
BMPR1A	Bone morphogenetic protein receptor type-1A	-0.417	0.109	0.307	0.526	0.198	0.370337	0.729393	0.924	0.929	FALSE	FALSE
BMPR2	Bone morphogenetic protein receptor type-2	0.255	-0.11	-0.145	-0.365	-0.0345	0.022946	0.797763	0.65	0.938	FALSE	FALSE
BNIP3L	BCL2/adenovirus E1B 19 kDa protein-interacting protein 3-like	0.0765	0.194	-0.27	0.117	-0.464	0.690308	0.140581	0.946	0.375	FALSE	FALSE
BOD1L1	Biorientation of chromosomes in cell division protein 1-like 1	0.0418	-0.0934	0.0517	-0.135	0.145	0.572806	0.545633	0.94	0.89	FALSE	FALSE
BOP1	Ribosome biogenesis protein BOP1	-0.091	0.167	-0.076	0.258	-0.243	0.280762	0.307612	0.912	0.738	FALSE	FALSE
BORCS6	BLOC-1-related complex subunit 6	0.0207	0.0212	-0.0419	0.000531	-0.0631	0.996181	0.573611	0.956	0.899	FALSE	FALSE
BPGM	Bisphosphoglycerate mutase	1.47	-0.993	-0.478	-2.46	0.515	0.0258505	0.584589	0.672	0.901	FALSE	FALSE
BPHL	Valacyclovir hydrolase	0.576	-0.161	-0.415	-0.736	-0.255	0.120467	0.564376	0.862	0.896	FALSE	FALSE
BPNT1	"3'(2'),5'-bisphosphate nucleotidase 1"	0.0144	0.0673	-0.0817	0.0529	-0.149	0.659375	0.233016	0.944	0.615	FALSE	FALSE
BPNT2	"Golgi-resident adenosine 3',5'-bisphosphate 3'-phosphatase"	0.114	-0.0676	-0.0469	-0.182	0.0207	0.443564	0.929157	0.931	0.95	FALSE	FALSE
BRAF	RAF proto-oncogene serine/threonine-protein kinase	-0.129	0.0996	0.0292	0.228	-0.0704	0.0718079	0.540896	0.816	0.889	FALSE	FALSE
BRAF.1	Serine/threonine-protein kinase B-raf	0.0398	0.0436	-0.0834	0.00377	-0.127	0.980636	0.42381	0.956	0.838	FALSE	FALSE
BRAP	BRCA1-associated protein	-1.21	0.118	1.09	1.32	0.97	0.303741	0.443777	0.916	0.85	FALSE	FALSE
BRAT1	BRCA1-associated ATM activator 1	-0.253	0.154	0.0986	0.407	-0.0555	0.393032	0.904997	0.927	0.948	FALSE	FALSE
BRCC3	Lys-63-specific deubiquitinase BRCC36	0.106	-0.128	0.0225	-0.234	0.151	0.13947	0.321505	0.873	0.755	FALSE	FALSE
BRD1	Bromodomain-containing protein 1	0.702	-0.343	-0.359	-1.04	-0.0166	0.216968	0.983546	0.9	0.954	FALSE	FALSE
BRD2	Bromodomain-containing protein 4	0.195	-0.154	-0.0418	-0.349	0.112	0.16464	0.637379	0.884	0.914	FALSE	FALSE
BRD2.1	Bromodomain-containing protein 2	0.0187	-0.0721	0.0534	-0.0908	0.126	0.54073	0.402829	0.938	0.825	FALSE	FALSE
BRD3	Bromodomain-containing protein 4	0.0782	-0.0698	-0.00837	-0.148	0.0614	0.495123	0.77425	0.935	0.935	FALSE	FALSE
BRD3.1	Bromodomain-containing protein 3	0.205	-0.153	-0.0523	-0.357	0.1	0.0931836	0.607913	0.841	0.907	FALSE	FALSE
BRD4	Bromodomain-containing protein 4	0.251	-0.236	-0.0147	-0.487	0.221	0.0165096	0.207105	0.582	0.553	FALSE	FALSE
BRD7	Bromodomain-containing protein 7	-0.372	0.00382	0.368	0.376	0.364	0.653146	0.662949	0.944	0.918	FALSE	FALSE
BRD8	Bromodomain-containing protein 8	0.0172	-0.0451	0.0279	-0.0622	0.073	0.715646	0.669832	0.947	0.92	FALSE	FALSE
BRD9	Bromodomain-containing protein 9	0.0728	0.0175	-0.0903	-0.0552	-0.108	0.834611	0.684883	0.951	0.922	FALSE	FALSE
BRI3	Brain protein I3	-0.195	0.0224	0.173	0.217	0.15	0.242997	0.409261	0.905	0.83	FALSE	FALSE
BRI3BP	BRI3-binding protein	-0.0179	-0.0843	0.102	-0.0664	0.186	0.91145	0.755373	0.954	0.933	FALSE	FALSE
BRINP1	BMP/retinoic acid-inducible neural-specific protein 1	0.206	-0.0163	-0.19	-0.222	-0.174	0.19022	0.296345	0.892	0.723	FALSE	FALSE
BRINP1.1	BMP/retinoic acid-inducible neural-specific protein 1	0.215	-0.0354	-0.18	-0.251	-0.145	0.234072	0.479156	0.904	0.866	FALSE	FALSE
BRINP2	BMP/retinoic acid-inducible neural-specific protein 3	0.0319	0.00212	-0.034	-0.0297	-0.0361	0.837607	0.80358	0.951	0.939	FALSE	FALSE
BRINP2.1	BMP/retinoic acid-inducible neural-specific protein 2	0.0488	0.0512	-0.1	0.00232	-0.151	0.99691	0.801025	0.956	0.938	FALSE	FALSE
BRINP3	BMP/retinoic acid-inducible neural-specific protein 3	0.024	-0.0428	0.0188	-0.0668	0.0617	0.649173	0.674441	0.944	0.921	FALSE	FALSE
BRIX1	Ribosome biogenesis protein BRX1 homolog	0.123	-0.162	0.0387	-0.284	0.2	0.243864	0.401569	0.906	0.825	FALSE	FALSE
BRMS1L	Breast cancer metastasis-suppressor 1-like protein	0.216	-0.0215	-0.195	-0.237	-0.173	0.148223	0.277116	0.877	0.696	FALSE	FALSE
BROX	BRO1 domain-containing protein BROX	-0.379	0.173	0.206	0.553	0.0323	0.0244061	0.875613	0.661	0.946	FALSE	FALSE
BRPF3	Bromodomain and PHD finger-containing protein 3	0.238	-0.044	-0.194	-0.282	-0.15	0.309739	0.579455	0.917	0.9	FALSE	FALSE
BRSK1	Serine/threonine-protein kinase BRSK2	-0.0153	0.0798	-0.0645	0.095	-0.144	0.422557	0.235433	0.929	0.62	FALSE	FALSE
BRSK1.1	Serine/threonine-protein kinase BRSK1	-0.0258	0.0737	-0.0479	0.0995	-0.122	0.438524	0.348115	0.931	0.782	FALSE	FALSE
BRSK2	Serine/threonine-protein kinase BRSK2	-0.132	0.104	0.0278	0.235	-0.0759	0.168447	0.638206	0.885	0.914	FALSE	FALSE
BSCL2	Seipin	0.0151	0.00683	-0.0219	-0.00827	-0.0287	0.96755	0.88759	0.955	0.947	FALSE	FALSE
BSDC1	BSD domain-containing protein 1	0.0511	0.0662	-0.117	0.015	-0.183	0.937935	0.355361	0.954	0.789	FALSE	FALSE
BSG	Basigin	-0.214	0.096	0.118	0.31	0.0224	0.243718	0.929969	0.906	0.95	FALSE	FALSE
BSN	Protein bassoon	0.178	-0.105	-0.0732	-0.284	0.0319	0.250245	0.892423	0.907	0.947	FALSE	FALSE
BTAF1	TATA-binding protein-associated factor 172	-0.0775	-0.0363	0.114	0.0412	0.15	0.797693	0.362617	0.95	0.795	FALSE	FALSE
BTBD8	BTB/POZ domain-containing protein 8	0.0645	-0.0959	0.0313	-0.16	0.127	0.525603	0.613126	0.937	0.908	FALSE	FALSE
BTBD9	BTB/POZ domain-containing protein 9	-0.209	0.367	-0.158	0.576	-0.525	0.134386	0.167046	0.87	0.448	FALSE	FALSE
BTD	Biotinidase	-0.0586	0.0786	-0.0199	0.137	-0.0985	0.686908	0.771757	0.946	0.935	FALSE	FALSE
BTN2A1	Butyrophilin subfamily 2 member A1	0.0502	-0.0709	0.0207	-0.121	0.0915	0.395663	0.516645	0.927	0.881	FALSE	FALSE
BTRC	F-box/WD repeat-containing protein 11	0.00169	0.0438	-0.0455	0.0421	-0.0894	0.733729	0.476448	0.948	0.865	FALSE	FALSE
BUB3	Mitotic checkpoint protein BUB3	0.0606	-0.0323	-0.0283	-0.0929	0.00396	0.532562	0.978507	0.938	0.953	FALSE	FALSE
BYSL	Bystin	-0.104	0.132	-0.0279	0.236	-0.16	0.0782506	0.208912	0.825	0.558	FALSE	FALSE
BZW1	eIF5-mimic protein 2	-0.201	0.149	0.0521	0.35	-0.0969	0.11333	0.635907	0.857	0.913	FALSE	FALSE
BZW1.1	eIF5-mimic protein 2	-0.118	0.144	-0.0264	0.262	-0.171	0.048454	0.168364	0.77	0.452	FALSE	FALSE
BZW2	eIF5-mimic protein 1	-0.0415	0.0893	-0.0478	0.131	-0.137	0.428572	0.407712	0.93	0.829	FALSE	FALSE
C11orf54	Ester hydrolase C11orf54	-0.0425	0.0324	0.0101	0.0749	-0.0223	0.64883	0.891338	0.944	0.947	FALSE	FALSE
C11orf68	UPF0696 protein C11orf68	0.177	-0.0696	-0.107	-0.246	-0.0377	0.0941005	0.77892	0.842	0.936	FALSE	FALSE
C12orf4	Protein C12orf4	-0.652	-0.827	1.48	-0.176	2.31	0.860216	0.0439938	0.952	0.0563	FALSE	FALSE
C13orf42	Uncharacterized protein C13orf42	0.642	-0.495	-0.146	-1.14	0.349	0.0364899	0.463732	0.73	0.859	FALSE	FALSE
C17orf75	Protein Njmu-R1	0.0282	0.104	-0.132	0.076	-0.237	0.724957	0.289452	0.947	0.714	FALSE	FALSE
C17orf80	Uncharacterized protein C17orf80	-0.0157	-0.105	0.121	-0.0895	0.226	0.790769	0.507901	0.95	0.878	FALSE	FALSE
C19orf47	Uncharacterized protein C19orf47	0.102	-0.0934	-0.00816	-0.195	0.0853	0.322667	0.657201	0.919	0.917	FALSE	FALSE
C1GALT1	Glycoprotein-N-acetylgalactosamine 3-beta-galactosyltransferase 1	-0.055	0.0433	0.0116	0.0983	-0.0317	0.69003	0.897185	0.946	0.948	FALSE	FALSE
C1orf198	Uncharacterized protein C1orf198	-0.0666	0.117	-0.0501	0.183	-0.167	0.434806	0.475791	0.931	0.865	FALSE	FALSE
C1QTNF4	Complement C1q tumor necrosis factor-related protein 4	0.619	-0.417	-0.203	-1.04	0.214	0.0431681	0.634025	0.754	0.913	FALSE	FALSE
C20orf27	UPF0687 protein C20orf27	-0.129	-0.163	0.292	-0.0345	0.455	0.943184	0.361124	0.955	0.794	FALSE	FALSE
C2CD2L	Phospholipid transfer protein C2CD2L	0.133	-0.0107	-0.123	-0.144	-0.112	0.468459	0.570516	0.933	0.898	FALSE	FALSE
C2CD4C	C2 calcium-dependent domain-containing protein 4C	0.0688	0.0387	-0.108	-0.0301	-0.146	0.882806	0.479963	0.953	0.867	FALSE	FALSE
C2CD5	C2 domain-containing protein 5	0.0466	-0.0505	0.00387	-0.0972	0.0544	0.421521	0.648084	0.929	0.916	FALSE	FALSE
C2orf69	Mitochondrial protein C2orf69	-0.0927	-0.108	0.201	-0.0151	0.308	0.943661	0.173584	0.955	0.466	FALSE	FALSE
C3orf33	Protein C3orf33	0.571	-0.671	0.0997	-1.24	0.77	0.0343558	0.152914	0.72	0.412	FALSE	FALSE
C3orf38	Uncharacterized protein C3orf38	-0.42	0.259	0.161	0.679	-0.0974	0.397382	0.90113	0.927	0.948	FALSE	FALSE
C5orf22	UPF0489 protein C5orf22	0.0812	0.0673	-0.148	-0.0139	-0.216	0.958757	0.432181	0.955	0.843	FALSE	FALSE
C6orf136	Uncharacterized protein C6orf136	-0.287	0.0615	0.226	0.349	0.164	0.303729	0.618731	0.916	0.91	FALSE	FALSE
C6orf47	Uncharacterized protein C6orf47	-0.218	0.186	0.0322	0.404	-0.153	0.0663839	0.442812	0.808	0.849	FALSE	FALSE
C6orf89	Bombesin receptor-activated protein C6orf89	-0.0655	-0.0598	0.125	0.00576	0.185	0.974044	0.311936	0.956	0.743	FALSE	FALSE
C8orf82	UPF0598 protein C8orf82	0.607	-0.251	-0.356	-0.858	-0.105	0.0109832	0.698464	0.486	0.925	FALSE	FALSE
C9orf72	Guanine nucleotide exchange factor C9orf72	0.0517	0.106	-0.158	0.0548	-0.265	0.619878	0.0372755	0.943	0.0399	FALSE	FALSE
CA11	Carbonic anhydrase-related protein 11	0.163	-0.273	0.11	-0.436	0.383	0.235025	0.292364	0.904	0.718	FALSE	FALSE
CA14	Carbonic anhydrase 14	-0.343	0.182	0.161	0.525	-0.0203	0.0554957	0.933095	0.787	0.95	FALSE	FALSE
CA8	Carbonic anhydrase-related protein	1.08	-0.251	-0.828	-1.33	-0.577	0.0924209	0.43171	0.84	0.843	FALSE	FALSE
CAB39	Calcium-binding protein 39	-0.0944	0.111	-0.0167	0.205	-0.128	0.169435	0.37514	0.885	0.805	FALSE	FALSE
CAB39L	Calcium-binding protein 39-like	0.485	-0.205	-0.28	-0.69	-0.0756	0.279554	0.902052	0.912	0.948	FALSE	FALSE
CABLES2	CDK5 and ABL1 enzyme substrate 2	-0.0879	-0.0154	0.103	0.0725	0.119	0.72907	0.573371	0.947	0.898	FALSE	FALSE
CACHD1	VWFA and cache domain-containing protein 1	-0.555	0.0951	0.46	0.651	0.365	0.00196882	0.0352387	0.13	0.035	FALSE	FALSE
CACNA1B	Voltage-dependent N-type calcium channel subunit alpha-1B	0.0714	-0.0424	-0.029	-0.114	0.0133	0.600691	0.950679	0.942	0.952	FALSE	FALSE
CACNA1B.1	Voltage-dependent N-type calcium channel subunit alpha-1B	-0.0756	0.0644	0.0112	0.14	-0.0531	0.55733	0.822085	0.939	0.941	FALSE	FALSE
CACNA1E	Voltage-dependent R-type calcium channel subunit alpha-1E	0.0272	-0.112	0.085	-0.139	0.197	0.567023	0.422724	0.94	0.838	FALSE	FALSE
CACNA1H	Voltage-dependent T-type calcium channel subunit alpha-1H	0.0501	-0.0932	0.0431	-0.143	0.136	0.364566	0.38754	0.924	0.815	FALSE	FALSE
CACNA2D1	Voltage-dependent calcium channel subunit alpha-2/delta-1	0.209	-0.162	-0.047	-0.37	0.115	0.106725	0.589565	0.852	0.903	FALSE	FALSE
CACNA2D1.1	Voltage-dependent calcium channel subunit alpha-2/delta-1	0.251	-0.111	-0.14	-0.363	-0.0284	0.105315	0.889855	0.851	0.947	FALSE	FALSE
CACNA2D2	Voltage-dependent calcium channel subunit alpha-2/delta-2	0.187	-0.137	-0.0493	-0.324	0.088	0.164837	0.689012	0.884	0.923	FALSE	FALSE
CACNB1	Voltage-dependent L-type calcium channel subunit beta-3	-0.0906	0.0629	0.0277	0.154	-0.0353	0.586912	0.899777	0.941	0.948	FALSE	FALSE
CACNB1.1	Voltage-dependent L-type calcium channel subunit beta-1	0.104	-0.0207	-0.0835	-0.125	-0.0628	0.261869	0.560973	0.909	0.895	FALSE	FALSE
CACNB2	Voltage-dependent L-type calcium channel subunit beta-2	-1.1	0.649	0.452	1.75	-0.196	0.00120583	0.598613	0.0749	0.905	FALSE	FALSE
CACNB3	Voltage-dependent L-type calcium channel subunit beta-3	0.0278	0.0725	-0.1	0.0447	-0.173	0.672204	0.127926	0.945	0.333	FALSE	FALSE
CACNG4	Voltage-dependent calcium channel gamma-4 subunit	-0.33	0.119	0.211	0.449	0.0917	0.00810082	0.495658	0.41	0.873	FALSE	FALSE
CACNG8	Voltage-dependent calcium channel gamma-8 subunit	-0.217	0.0616	0.155	0.278	0.0933	0.220541	0.667841	0.9	0.919	FALSE	FALSE
CACYBP	Calcyclin-binding protein	0.485	-0.237	-0.247	-0.722	-0.01	0.0279068	0.971184	0.686	0.953	FALSE	FALSE
CAD	CAD protein	-0.328	0.162	0.166	0.49	0.00441	0.0584382	0.984657	0.793	0.954	FALSE	FALSE
CAD.1	CAD protein	-0.487	0.234	0.254	0.721	0.0203	0.00273586	0.907561	0.18	0.948	FALSE	FALSE
CADM1	Cell adhesion molecule 1	0.0805	-0.0402	-0.0403	-0.121	-7.83e-05	0.529991	0.999671	0.937	0.955	FALSE	FALSE
CADM2	Cell adhesion molecule 2	0.337	-0.188	-0.149	-0.524	0.0388	0.031826	0.85271	0.708	0.944	FALSE	FALSE
CADM3	Cell adhesion molecule 3	-0.0871	0.0506	0.0366	0.138	-0.014	0.519676	0.94697	0.937	0.951	FALSE	FALSE
CADM4	Cell adhesion molecule 4	-0.0973	0.0133	0.084	0.111	0.0707	0.359377	0.551586	0.923	0.892	FALSE	FALSE
CADPS	Calcium-dependent secretion activator 2	0.123	-0.0561	-0.0673	-0.179	-0.0112	0.258933	0.94132	0.909	0.951	FALSE	FALSE
CADPS.1	Calcium-dependent secretion activator 1	0.157	-0.0583	-0.0985	-0.215	-0.0402	0.164738	0.782206	0.884	0.936	FALSE	FALSE
CALD1	Caldesmon	-2.08	1.44	0.647	3.52	-0.789	0.00481673	0.412621	0.287	0.832	FALSE	FALSE
CALM1	Calmodulin-1	0.239	-0.177	-0.0613	-0.416	0.116	0.273396	0.751404	0.911	0.932	FALSE	FALSE
CALR	Calreticulin	-0.0596	0.0275	0.0321	0.0871	0.00457	0.727167	0.985336	0.947	0.954	FALSE	FALSE
CALU	Calumenin	-0.413	0.247	0.166	0.66	-0.0812	0.0154351	0.71602	0.567	0.927	FALSE	FALSE
CAMK1	Calcium/calmodulin-dependent protein kinase type 1	-0.523	0.331	0.192	0.854	-0.14	0.0125324	0.614634	0.518	0.909	FALSE	FALSE
CAMK1.1	Calcium/calmodulin-dependent protein kinase type 1	-0.0535	-0.0404	0.0939	0.0131	0.134	0.965224	0.656366	0.955	0.917	FALSE	FALSE
CAMK1D	Calcium/calmodulin-dependent protein kinase type 1D	-0.0275	0.0883	-0.0608	0.116	-0.149	0.492719	0.381885	0.935	0.811	FALSE	FALSE
CAMK2A	Calcium/calmodulin-dependent protein kinase type II subunit beta	-0.0595	0.0485	0.011	0.108	-0.0375	0.463035	0.795656	0.933	0.938	FALSE	FALSE
CAMK2A.1	Calcium/calmodulin-dependent protein kinase type II subunit beta	-0.0705	0.0595	0.0109	0.13	-0.0486	0.272817	0.67156	0.911	0.92	FALSE	FALSE
CAMK2A.2	Calcium/calmodulin-dependent protein kinase type II subunit beta	-0.907	0.4	0.507	1.31	0.106	0.28157	0.927494	0.913	0.95	FALSE	FALSE
CAMK2A.3	Calcium/calmodulin-dependent protein kinase type II subunit alpha	-0.286	0.0618	0.224	0.348	0.162	0.130931	0.455562	0.868	0.855	FALSE	FALSE
CAMK2B	Calcium/calmodulin-dependent protein kinase type II subunit beta	-0.00287	0.0296	-0.0268	0.0325	-0.0564	0.770408	0.614576	0.949	0.909	FALSE	FALSE
CAMK2B.1	Calcium/calmodulin-dependent protein kinase type II subunit beta	0.00414	0.0357	-0.0399	0.0316	-0.0756	0.761871	0.474516	0.949	0.864	FALSE	FALSE
CAMK2B.2	Calcium/calmodulin-dependent protein kinase type II subunit beta	-0.0163	0.0684	-0.052	0.0847	-0.12	0.804103	0.724853	0.95	0.929	FALSE	FALSE
CAMK2D	Calcium/calmodulin-dependent protein kinase type II subunit delta	-0.0166	0.0229	-0.00635	0.0395	-0.0293	0.729467	0.797299	0.947	0.938	FALSE	FALSE
CAMK2G	Calcium/calmodulin-dependent protein kinase type II subunit gamma	-0.1	0.0106	0.0896	0.111	0.079	0.416732	0.558351	0.929	0.894	FALSE	FALSE
CAMK4	Calcium/calmodulin-dependent protein kinase type IV	0.178	-0.047	-0.131	-0.225	-0.0843	0.167609	0.585885	0.885	0.902	FALSE	FALSE
CAMKK1	Calcium/calmodulin-dependent protein kinase kinase 1	-0.138	0.18	-0.0417	0.318	-0.222	0.498613	0.634598	0.935	0.913	FALSE	FALSE
CAMKK2	Calcium/calmodulin-dependent protein kinase kinase 2	0.0813	0.0194	-0.101	-0.0619	-0.12	0.686339	0.440091	0.946	0.848	FALSE	FALSE
CAMKV	CaM kinase-like vesicle-associated protein	-0.0082	0.0243	-0.0161	0.0325	-0.0405	0.788849	0.739423	0.95	0.931	FALSE	FALSE
CAMLG	Guided entry of tail-anchored proteins factor CAMLG	0.127	-0.184	0.057	-0.311	0.241	0.244355	0.358711	0.906	0.792	FALSE	FALSE
CAMSAP1	Calmodulin-regulated spectrin-associated protein 1	-0.0167	0.0218	-0.00513	0.0385	-0.0269	0.822788	0.875307	0.951	0.946	FALSE	FALSE
CAMSAP2	Calmodulin-regulated spectrin-associated protein 2	0.135	-0.0755	-0.0592	-0.21	0.0163	0.10732	0.891963	0.853	0.947	FALSE	FALSE
CAMSAP3	Calmodulin-regulated spectrin-associated protein 3	-0.00206	-0.0162	0.0182	-0.0141	0.0344	0.91756	0.801148	0.954	0.938	FALSE	FALSE
CAND1	Cullin-associated NEDD8-dissociated protein 2	-0.0744	0.0144	0.06	0.0888	0.0456	0.46147	0.701297	0.933	0.925	FALSE	FALSE
CAND1.1	Cullin-associated NEDD8-dissociated protein 1	0.0309	0.0261	-0.057	-0.00474	-0.0831	0.968055	0.489588	0.955	0.871	FALSE	FALSE
CAND2	Cullin-associated NEDD8-dissociated protein 2	-0.41	0.221	0.189	0.631	-0.0317	0.114034	0.931168	0.858	0.95	FALSE	FALSE
CANT1	Soluble calcium-activated nucleotidase 1	-0.0656	-0.267	0.333	-0.201	0.6	0.557472	0.10585	0.939	0.261	FALSE	FALSE
CANX.1	Calnexin	-0.213	0.134	0.0796	0.347	-0.0542	0.0834812	0.765632	0.831	0.934	FALSE	FALSE
CAP1	Adenylyl cyclase-associated protein 2	0.0576	0.0283	-0.0859	-0.0293	-0.114	0.769037	0.270503	0.949	0.685	FALSE	FALSE
CAP1.1	Adenylyl cyclase-associated protein 1	0.0309	0.0176	-0.0486	-0.0133	-0.0662	0.899814	0.536815	0.953	0.888	FALSE	FALSE
CAP2	Adenylyl cyclase-associated protein 2	0.0799	-0.0136	-0.0663	-0.0934	-0.0528	0.381506	0.615199	0.926	0.909	FALSE	FALSE
CAPN1	Calpain-1 catalytic subunit	-0.209	0.131	0.0779	0.341	-0.0535	0.0670289	0.748099	0.809	0.932	FALSE	FALSE
CAPN2	Calpain-2 catalytic subunit	-0.305	0.238	0.0669	0.543	-0.171	0.00720766	0.292744	0.381	0.719	FALSE	FALSE
CAPN5	Calpain-5	0.0143	-0.0239	0.00963	-0.0382	0.0335	0.84875	0.866935	0.952	0.945	FALSE	FALSE
CAPN7	Calpain-7	0.0611	-0.0151	-0.046	-0.0763	-0.0309	0.781424	0.910335	0.949	0.949	FALSE	FALSE
CAPNS1	Calpain small subunit 1	0.914	-0.705	-0.209	-1.62	0.495	0.0682297	0.537549	0.811	0.888	FALSE	FALSE
CAPRIN1	Caprin-1	0.153	0.0139	-0.167	-0.139	-0.181	0.239875	0.137683	0.905	0.366	FALSE	FALSE
CAPZA1	F-actin-capping protein subunit alpha-2	-0.0209	0.054	-0.0331	0.0749	-0.0871	0.633651	0.580702	0.943	0.9	FALSE	FALSE
CAPZA1.1	F-actin-capping protein subunit alpha-1	0.0562	-0.00549	-0.0507	-0.0617	-0.0453	0.617402	0.713209	0.942	0.927	FALSE	FALSE
CAPZA2	F-actin-capping protein subunit alpha-2	0.0126	0.013	-0.0256	0.000441	-0.0387	0.997542	0.787633	0.956	0.937	FALSE	FALSE
CARM1	Histone-arginine methyltransferase CARM1	0.143	-0.0211	-0.122	-0.164	-0.101	0.163333	0.373046	0.883	0.804	FALSE	FALSE
CARMIL2	"Capping protein, Arp2/3 and myosin-I linker protein 2"	-0.0587	0.101	-0.0421	0.159	-0.143	0.244009	0.292315	0.906	0.718	FALSE	FALSE
CARMIL3	"Capping protein, Arp2/3 and myosin-I linker protein 3"	0.104	-0.0126	-0.0912	-0.116	-0.0787	0.579544	0.706394	0.94	0.926	FALSE	FALSE
CARS1	"Cysteine--tRNA ligase, cytoplasmic"	-0.0387	0.0728	-0.0341	0.111	-0.107	0.328855	0.347844	0.919	0.782	FALSE	FALSE
CARS2	"Probable cysteine--tRNA ligase, mitochondrial"	0.0342	-0.0178	-0.0163	-0.052	0.00152	0.640124	0.988985	0.944	0.954	FALSE	FALSE
CASD1	N-acetylneuraminate 9-O-acetyltransferase	0.378	-0.385	0.00715	-0.763	0.392	0.0227856	0.186613	0.648	0.499	FALSE	FALSE
CASK	Peripheral plasma membrane protein CASK	0.0542	0.0132	-0.0674	-0.041	-0.0806	0.758664	0.549883	0.949	0.892	FALSE	FALSE
CASKIN1	Caskin-1	0.212	-0.125	-0.087	-0.337	0.0382	0.0735751	0.821814	0.818	0.941	FALSE	FALSE
CASP6	Caspase-6	0.5	-0.284	-0.215	-0.784	0.0693	0.0140122	0.789376	0.545	0.937	FALSE	FALSE
CAST	Calpastatin	-0.528	0.321	0.206	0.849	-0.115	0.10691	0.812539	0.853	0.94	FALSE	FALSE
CASTOR2	Cytosolic arginine sensor for mTORC1 subunit 2	0.0376	-0.00435	-0.0333	-0.0419	-0.0289	0.719828	0.804357	0.947	0.939	FALSE	FALSE
CAT	Catalase	0.0652	0.0833	-0.149	0.0181	-0.232	0.929824	0.278059	0.954	0.697	FALSE	FALSE
CAT.1	Catalase	-0.592	0.305	0.287	0.897	-0.0184	0.00142881	0.92473	0.0908	0.95	FALSE	FALSE
CBARP	Voltage-dependent calcium channel beta subunit-associated regulatory protein	0.0242	-0.0498	0.0256	-0.074	0.0754	0.732092	0.727057	0.948	0.929	FALSE	FALSE
CBL	E3 ubiquitin-protein ligase CBL	-0.146	0.186	-0.04	0.332	-0.226	0.101311	0.242948	0.848	0.635	FALSE	FALSE
CBL.1	E3 ubiquitin-protein ligase CBL	-0.061	0.00594	0.055	0.0669	0.0491	0.758657	0.821462	0.949	0.941	FALSE	FALSE
CBLB	E3 ubiquitin-protein ligase CBL-B	-0.117	0.161	-0.0441	0.278	-0.205	0.179912	0.309971	0.889	0.741	FALSE	FALSE
CBS	Cystathionine beta-synthase	-0.0624	0.0547	0.00771	0.117	-0.047	0.683723	0.86958	0.946	0.945	FALSE	FALSE
CBX1	Chromobox protein homolog 1	1.63	-1.19	-0.434	-2.82	0.761	0.0967624	0.626047	0.844	0.911	FALSE	FALSE
CBX4	E3 SUMO-protein ligase CBX4	0.406	-0.156	-0.25	-0.562	-0.0942	0.0123587	0.604948	0.515	0.906	FALSE	FALSE
CBX5	Chromobox protein homolog 5	0.879	-0.178	-0.701	-1.06	-0.523	0.0508946	0.288999	0.776	0.713	FALSE	FALSE
CBX8	Chromobox protein homolog 8	0.511	-0.345	-0.167	-0.856	0.178	0.000879364	0.317253	0.0511	0.75	FALSE	FALSE
CC2D1A	Coiled-coil and C2 domain-containing protein 1A	-0.42	0.226	0.194	0.645	-0.0315	0.00125584	0.818905	0.0784	0.94	FALSE	FALSE
CCAR1	Cell division cycle and apoptosis regulator protein 1	0.223	-0.179	-0.0436	-0.402	0.136	0.0558143	0.472795	0.788	0.863	FALSE	FALSE
CCAR2	Cell cycle and apoptosis regulator protein 2	0.00488	-0.0304	0.0255	-0.0352	0.0558	0.772569	0.648372	0.949	0.916	FALSE	FALSE
CCDC125	Coiled-coil domain-containing protein 125	0.083	-0.475	0.392	-0.558	0.866	0.377164	0.184369	0.925	0.494	FALSE	FALSE
CCDC136	Coiled-coil domain-containing protein 136	0.256	-0.253	-0.00286	-0.509	0.25	0.0491248	0.287834	0.772	0.712	FALSE	FALSE
CCDC22	Coiled-coil domain-containing protein 22	-0.109	0.127	-0.0179	0.237	-0.145	0.251292	0.46988	0.907	0.862	FALSE	FALSE
CCDC47	PAT complex subunit CCDC47	-0.0918	0.0557	0.0361	0.147	-0.0195	0.307477	0.888912	0.917	0.947	FALSE	FALSE
CCDC50	Coiled-coil domain-containing protein 50	-0.132	0.153	-0.0212	0.286	-0.175	0.28852	0.506782	0.914	0.877	FALSE	FALSE
CCDC51	Mitochondrial potassium channel	0.118	-0.0893	-0.0287	-0.207	0.0606	0.398579	0.800781	0.927	0.938	FALSE	FALSE
CCDC6	Coiled-coil domain-containing protein 6	-0.166	0.132	0.034	0.298	-0.098	0.136649	0.601233	0.871	0.906	FALSE	FALSE
CCDC85C	Coiled-coil domain-containing protein 85C	-0.446	0.296	0.15	0.742	-0.146	0.00942249	0.523118	0.448	0.883	FALSE	FALSE
CCDC88A	Girdin	-0.0133	0.0108	0.00254	0.0241	-0.00825	0.830352	0.941495	0.951	0.951	FALSE	FALSE
CCDC91	Coiled-coil domain-containing protein 91	-0.673	0.576	0.097	1.25	-0.479	0.0214006	0.306214	0.636	0.736	FALSE	FALSE
CCDC92	Coiled-coil domain-containing protein 92	0.58	0.525	-1.1	-0.0554	-1.63	0.958385	0.15184	0.955	0.409	FALSE	FALSE
CCDC93	Coiled-coil domain-containing protein 93	-0.213	0.159	0.0543	0.372	-0.105	0.0961112	0.610399	0.844	0.908	FALSE	FALSE
CCDC97	Coiled-coil domain-containing protein 97	-0.861	0.342	0.519	1.2	0.176	0.185287	0.837404	0.891	0.942	FALSE	FALSE
CCM2	Cerebral cavernous malformations 2 protein	-0.0423	0.098	-0.0557	0.14	-0.154	0.494397	0.455374	0.935	0.855	FALSE	FALSE
CCNK	Cyclin-K	0.145	-0.177	0.0318	-0.323	0.209	0.130505	0.306878	0.868	0.737	FALSE	FALSE
CCNL1	Cyclin-L1	-0.175	0.0913	0.0833	0.266	-0.008	0.386199	0.97868	0.926	0.953	FALSE	FALSE
CCNT2	Cyclin-T2	0.0686	0.11	-0.179	0.0413	-0.288	0.923181	0.506379	0.954	0.877	FALSE	FALSE
CCNY	Cyclin-Y-like protein 1	-0.131	0.0665	0.0649	0.198	-0.0016	0.483079	0.995404	0.934	0.955	FALSE	FALSE
CCNY.1	Cyclin-Y	-0.102	-0.00166	0.104	0.101	0.106	0.764979	0.753784	0.949	0.933	FALSE	FALSE
CCNYL1	Cyclin-Y-like protein 1	-0.0167	-0.0854	0.102	-0.0687	0.187	0.737078	0.37052	0.948	0.802	FALSE	FALSE
CCP110	Centriolar coiled-coil protein of 110 kDa	-0.15	0.131	0.0188	0.281	-0.112	0.185173	0.578464	0.891	0.9	FALSE	FALSE
CCT2	T-complex protein 1 subunit beta	0.0223	0.0796	-0.102	0.0573	-0.181	0.668935	0.197652	0.945	0.528	FALSE	FALSE
CCT3	T-complex protein 1 subunit gamma	-0.0049	0.0641	-0.0592	0.069	-0.123	0.604472	0.363455	0.942	0.796	FALSE	FALSE
CCT4	T-complex protein 1 subunit delta	0.0537	0.0513	-0.105	-0.00242	-0.156	0.98461	0.234147	0.956	0.617	FALSE	FALSE
CCT5	T-complex protein 1 subunit epsilon	0.0218	0.0633	-0.085	0.0415	-0.148	0.734022	0.2437	0.948	0.637	FALSE	FALSE
CCT6A	T-complex protein 1 subunit zeta	0.0438	0.043	-0.0869	-0.00076	-0.13	0.995779	0.378391	0.956	0.808	FALSE	FALSE
CCT6A.1	T-complex protein 1 subunit zeta	0.0534	0.0382	-0.0916	-0.0153	-0.13	0.890901	0.263904	0.953	0.674	FALSE	FALSE
CCT6B	T-complex protein 1 subunit zeta-2	0.0514	0.0247	-0.0761	-0.0267	-0.101	0.798586	0.348651	0.95	0.783	FALSE	FALSE
CCT7	T-complex protein 1 subunit eta	0.016	0.0511	-0.067	0.0351	-0.118	0.766123	0.330842	0.949	0.765	FALSE	FALSE
CCT8	T-complex protein 1 subunit theta	0.0234	0.0698	-0.0932	0.0464	-0.163	0.728348	0.241574	0.947	0.633	FALSE	FALSE
CCZ1	Vacuolar fusion protein CCZ1 homolog B	-0.0867	0.093	-0.00627	0.18	-0.0992	0.36003	0.606376	0.923	0.907	FALSE	FALSE
CD151	CD151 antigen	-0.064	0.0454	0.0186	0.109	-0.0268	0.590378	0.894276	0.941	0.947	FALSE	FALSE
CD200	OX-2 membrane glycoprotein	0.0271	-0.00847	-0.0187	-0.0356	-0.0102	0.879977	0.9655	0.953	0.953	FALSE	FALSE
CD276	CD276 antigen	-0.109	0.0578	0.0508	0.166	-0.00698	0.486748	0.97637	0.935	0.953	FALSE	FALSE
CD2BP2	CD2 antigen cytoplasmic tail-binding protein 2	-0.241	0.159	0.0819	0.4	-0.0769	0.0728902	0.701624	0.817	0.925	FALSE	FALSE
CD320	CD320 antigen	-0.126	0.165	-0.0387	0.29	-0.203	0.499809	0.63412	0.935	0.913	FALSE	FALSE
CD46	Membrane cofactor protein	0.159	0.0188	-0.178	-0.14	-0.196	0.447437	0.295061	0.932	0.722	FALSE	FALSE
CD47	Leukocyte surface antigen CD47	0.107	-0.0631	-0.0435	-0.17	0.0196	0.456661	0.930172	0.932	0.95	FALSE	FALSE
CD63	CD63 antigen	-0.217	0.0451	0.172	0.262	0.127	0.235522	0.552143	0.904	0.892	FALSE	FALSE
CD81	CD81 antigen	0.00851	-0.28	0.271	-0.288	0.551	0.468156	0.183468	0.933	0.492	FALSE	FALSE
CD99	CD99 antigen	-0.904	0.243	0.661	1.15	0.417	0.0893451	0.501954	0.837	0.876	FALSE	FALSE
CD99L2	CD99 antigen-like protein 2	0.389	-0.173	-0.216	-0.562	-0.0437	0.00677637	0.785791	0.365	0.937	FALSE	FALSE
CDC123	Cell division cycle protein 123 homolog	-0.622	0.482	0.14	1.1	-0.343	0.0134713	0.356532	0.535	0.79	FALSE	FALSE
CDC16	Cell division cycle protein 16 homolog	-0.0937	0.0699	0.0237	0.164	-0.0462	0.178963	0.688382	0.889	0.923	FALSE	FALSE
CDC23	Cell division cycle protein 23 homolog	-0.167	0.0806	0.0864	0.248	0.00582	0.140486	0.9703	0.873	0.953	FALSE	FALSE
CDC27	Cell division cycle protein 27 homolog	-0.00811	-0.0114	0.0195	-0.0033	0.031	0.98037	0.818063	0.956	0.94	FALSE	FALSE
CDC34	Ubiquitin-conjugating enzyme E2 R1	0.0591	-0.137	0.0781	-0.196	0.215	0.561388	0.524956	0.939	0.884	FALSE	FALSE
CDC37	Hsp90 co-chaperone Cdc37	-0.0693	0.0801	-0.0108	0.149	-0.091	0.422603	0.620877	0.929	0.91	FALSE	FALSE
CDC42	Ras-related C3 botulinum toxin substrate 3	-0.071	0.0407	0.0303	0.112	-0.0104	0.333061	0.925814	0.92	0.95	FALSE	FALSE
CDC42.1	Cell division control protein 42 homolog	-0.172	0.086	0.0863	0.258	0.000256	0.0552179	0.998286	0.786	0.955	FALSE	FALSE
CDC42BPA	Serine/threonine-protein kinase MRCK alpha	0.0499	-0.0651	0.0152	-0.115	0.0803	0.427426	0.575449	0.93	0.899	FALSE	FALSE
CDC42BPA.1	Serine/threonine-protein kinase MRCK alpha	0.074	-0.0653	-0.0087	-0.139	0.0566	0.201572	0.587379	0.896	0.902	FALSE	FALSE
CDC42BPB	Serine/threonine-protein kinase MRCK beta	-0.00653	-0.00723	0.0138	-0.000697	0.021	0.995967	0.879142	0.956	0.946	FALSE	FALSE
CDC42EP4	Cdc42 effector protein 4	-0.0864	0.0446	0.0417	0.131	-0.00289	0.591323	0.990447	0.941	0.954	FALSE	FALSE
CDC5L	Cell division cycle 5-like protein	0.122	-0.0727	-0.0497	-0.195	0.023	0.149785	0.855511	0.877	0.944	FALSE	FALSE
CDC73	Parafibromin	0.0613	-0.0955	0.0341	-0.157	0.13	0.264884	0.350805	0.91	0.785	FALSE	FALSE
CDH10	Cadherin-6	-0.183	0.227	-0.0436	0.41	-0.27	0.170369	0.349676	0.886	0.783	FALSE	FALSE
CDH10.1	Cadherin-10	-0.101	0.049	0.0515	0.15	0.00244	0.412164	0.989107	0.929	0.954	FALSE	FALSE
CDH11	Cadherin-11	0.0776	0.00271	-0.0803	-0.0749	-0.0831	0.589575	0.550641	0.941	0.892	FALSE	FALSE
CDH13	Cadherin-13	0.699	-0.355	-0.344	-1.05	0.0108	0.00516191	0.969922	0.302	0.953	FALSE	FALSE
CDH2	Cadherin-2	-0.0439	0.0522	-0.00827	0.0961	-0.0604	0.455616	0.635101	0.932	0.913	FALSE	FALSE
CDH2.1	Cadherin-2	0.0212	0.011	-0.0322	-0.0101	-0.0432	0.941584	0.754847	0.955	0.933	FALSE	FALSE
CDH20.1	Cadherin-20	-1.2	0.04	1.16	1.24	1.12	0.389934	0.435603	0.926	0.845	FALSE	FALSE
CDH4	Cadherin-4	-0.00796	-0.00888	0.0168	-0.000925	0.0257	0.996714	0.908862	0.956	0.948	FALSE	FALSE
CDH6	Cadherin-6	-0.207	0.159	0.0481	0.366	-0.111	0.134729	0.628015	0.87	0.912	FALSE	FALSE
CDH8	Cadherin-8	0.264	-0.134	-0.13	-0.398	0.00427	0.354016	0.991844	0.923	0.954	FALSE	FALSE
CDHR1	Cadherin-related family member 1	0.0953	-0.0607	-0.0346	-0.156	0.0261	0.606386	0.930839	0.942	0.95	FALSE	FALSE
CDIPT	CDP-diacylglycerol--inositol 3-phosphatidyltransferase	-0.0126	-0.0179	0.0304	-0.00529	0.0483	0.985817	0.871363	0.956	0.945	FALSE	FALSE
CDK11B	Cyclin-dependent kinase 11B	-0.0244	0.0279	-0.00358	0.0523	-0.0315	0.745651	0.844687	0.948	0.943	FALSE	FALSE
CDK12	Cyclin-dependent kinase 14	0.657	0.959	-1.62	0.301	-2.57	0.871923	0.192659	0.953	0.514	FALSE	FALSE
CDK12.1	Cyclin-dependent kinase 13	-0.00136	0.00252	-0.00116	0.00388	-0.00367	0.97105	0.972585	0.955	0.953	FALSE	FALSE
CDK12.2	Cyclin-dependent kinase 12	-0.168	0.00487	0.163	0.173	0.158	0.558785	0.591767	0.939	0.903	FALSE	FALSE
CDK14	Cyclin-dependent kinase 14	-0.281	0.113	0.168	0.394	0.0555	0.444721	0.912763	0.931	0.949	FALSE	FALSE
CDK14.1	Cyclin-dependent kinase 14	-0.545	0.341	0.204	0.886	-0.137	0.0026088	0.525832	0.173	0.884	FALSE	FALSE
CDK16.1	Cyclin-dependent kinase 16	-0.304	0.217	0.0875	0.521	-0.129	0.00258151	0.316541	0.171	0.749	FALSE	FALSE
CDK17	Cyclin-dependent kinase 17	0.206	-0.0584	-0.148	-0.264	-0.0893	0.129647	0.584228	0.867	0.901	FALSE	FALSE
CDK19	Cyclin-dependent kinase 19	-0.108	0.206	-0.098	0.315	-0.304	0.413026	0.427714	0.929	0.841	FALSE	FALSE
CDK5	Cyclin-dependent kinase 5	0.223	-0.128	-0.0952	-0.352	0.0329	0.0237631	0.800874	0.656	0.938	FALSE	FALSE
CDK5R2	Cyclin-dependent kinase 5 activator 2	0.345	-0.0346	-0.31	-0.379	-0.276	0.504518	0.625459	0.936	0.911	FALSE	FALSE
CDK5RAP3	CDK5 regulatory subunit-associated protein 3	-0.46	0.213	0.247	0.674	0.0335	0.00274202	0.837543	0.181	0.942	FALSE	FALSE
CDK7	Cyclin-dependent kinase 7	-0.238	0.367	-0.128	0.605	-0.495	0.22686	0.315533	0.902	0.748	FALSE	FALSE
CDK9	Cyclin-dependent kinase 9	-0.0264	0.0881	-0.0617	0.115	-0.15	0.599968	0.495578	0.942	0.873	FALSE	FALSE
CDKAL1	Threonylcarbamoyladenosine tRNA methylthiotransferase	0.1	0.0122	-0.112	-0.0878	-0.124	0.694066	0.579424	0.946	0.9	FALSE	FALSE
CDKN2AIP	CDKN2A-interacting protein	0.189	-0.147	-0.0414	-0.336	0.106	0.0253394	0.412343	0.668	0.832	FALSE	FALSE
CDS2	Phosphatidate cytidylyltransferase 2	0.0548	-0.0388	-0.0161	-0.0936	0.0227	0.602356	0.898459	0.942	0.948	FALSE	FALSE
CDV3	Protein CDV3 homolog	0.378	-0.158	-0.22	-0.537	-0.062	0.0125848	0.721213	0.519	0.928	FALSE	FALSE
CEBPZ	CCAAT/enhancer-binding protein zeta	0.126	-0.16	0.0343	-0.286	0.194	0.151666	0.312613	0.878	0.744	FALSE	FALSE
CELF1	CUGBP Elav-like family member 2	0.15	-0.125	-0.0249	-0.275	0.1	0.0537262	0.434778	0.783	0.845	FALSE	FALSE
CELF1.1	CUGBP Elav-like family member 1	-0.0212	-0.00411	0.0253	0.0171	0.0294	0.868886	0.776495	0.952	0.935	FALSE	FALSE
CELF2	CUGBP Elav-like family member 2	0.26	-0.146	-0.114	-0.406	0.0323	0.146023	0.901183	0.876	0.948	FALSE	FALSE
CELF3	CUGBP Elav-like family member 3	0.15	0.0105	-0.16	-0.139	-0.171	0.450273	0.359137	0.932	0.792	FALSE	FALSE
CELF3.1	CUGBP Elav-like family member 3	0.0331	0.0517	-0.0848	0.0185	-0.136	0.882177	0.292101	0.953	0.718	FALSE	FALSE
CELF3.2	CUGBP Elav-like family member 3	0.0546	-0.0459	-0.00867	-0.101	0.0373	0.750846	0.906039	0.948	0.948	FALSE	FALSE
CELF4	CUGBP Elav-like family member 5	0.151	-0.00725	-0.144	-0.159	-0.137	0.254027	0.31994	0.908	0.753	FALSE	FALSE
CELF4.1	CUGBP Elav-like family member 5	0.392	-0.0164	-0.375	-0.408	-0.359	0.109816	0.152536	0.855	0.411	FALSE	FALSE
CELF4.2	CUGBP Elav-like family member 4	0.101	0.0229	-0.124	-0.0786	-0.147	0.517734	0.24032	0.937	0.63	FALSE	FALSE
CELF5	CUGBP Elav-like family member 5	0.147	0.0939	-0.241	-0.053	-0.335	0.683331	0.0281393	0.946	0.0204	FALSE	FALSE
CELF6	CUGBP Elav-like family member 6	0.266	-0.0808	-0.185	-0.347	-0.104	0.19882	0.684671	0.895	0.922	FALSE	FALSE
CELSR3	Cadherin EGF LAG seven-pass G-type receptor 3	0.104	-0.118	0.0139	-0.223	0.132	0.365817	0.58497	0.924	0.902	FALSE	FALSE
CEMIP2	Cell surface hyaluronidase	0.0888	-0.119	0.0301	-0.208	0.149	0.215116	0.362498	0.899	0.795	FALSE	FALSE
CENPB	Major centromere autoantigen B	0.0647	-0.00181	-0.0629	-0.0665	-0.0611	0.871974	0.882345	0.953	0.946	FALSE	FALSE
CENPV	Centromere protein V	0.801	-0.757	-0.0437	-1.56	0.713	0.0194533	0.219035	0.617	0.583	FALSE	FALSE
CENPVL1	Centromere protein V-like protein 1	-1.72	0.553	1.17	2.27	0.614	0.0025824	0.278476	0.171	0.698	FALSE	FALSE
CEP170	Centrosomal protein of 170 kDa	0.0683	-0.0356	-0.0327	-0.104	0.00294	0.467845	0.983294	0.933	0.954	FALSE	FALSE
CEP170.1	Centrosomal protein of 170 kDa	0.0096	0.00736	-0.017	-0.00224	-0.0243	0.98262	0.813245	0.956	0.94	FALSE	FALSE
CEP170B	Centrosomal protein of 170 kDa protein B	-0.0125	0.0296	-0.0171	0.0421	-0.0468	0.745564	0.718742	0.948	0.928	FALSE	FALSE
CEP41	Centrosomal protein of 41 kDa	-0.0352	0.0657	-0.0305	0.101	-0.0961	0.499473	0.519413	0.935	0.882	FALSE	FALSE
CEP97	Centrosomal protein of 97 kDa	-0.169	0.119	0.0494	0.288	-0.0698	0.200507	0.743817	0.895	0.931	FALSE	FALSE
CEPT1	Choline/ethanolaminephosphotransferase 1	-0.126	0.00306	0.123	0.129	0.12	0.491843	0.522278	0.935	0.883	FALSE	FALSE
CERK	Ceramide kinase	0.0875	-0.0663	-0.0212	-0.154	0.0451	0.342511	0.77493	0.921	0.935	FALSE	FALSE
CERS1	Ceramide synthase 1	-0.327	0.136	0.191	0.463	0.0558	0.00240879	0.614032	0.16	0.908	FALSE	FALSE
CERS2	Ceramide synthase 2	0.183	-0.0859	-0.0968	-0.269	-0.0109	0.169278	0.952527	0.885	0.952	FALSE	FALSE
CERS4	Ceramide synthase 4	0.0623	-0.025	-0.0374	-0.0873	-0.0124	0.477439	0.918261	0.934	0.949	FALSE	FALSE
CERS5	Ceramide synthase 5	-0.501	0.105	0.397	0.606	0.292	0.144545	0.458226	0.875	0.857	FALSE	FALSE
CERS6	Ceramide synthase 6	0.15	-0.0976	-0.0526	-0.248	0.0449	0.158113	0.784925	0.881	0.936	FALSE	FALSE
CERT1	Ceramide transfer protein	-0.023	0.00968	0.0134	0.0327	0.00367	0.810199	0.978492	0.95	0.953	FALSE	FALSE
CES2	Cocaine esterase	0.068	-0.0328	-0.0352	-0.101	-0.00241	0.550152	0.988462	0.939	0.954	FALSE	FALSE
CFAP20	Cilia- and flagella-associated protein 20	0.0216	-0.0474	0.0258	-0.0691	0.0732	0.686572	0.668917	0.946	0.92	FALSE	FALSE
CFAP251	Cilia- and flagella-associated protein 251	0.0626	-2.44	2.38	-2.51	4.83	0.338415	0.0855643	0.921	0.193	FALSE	FALSE
CFAP36	Cilia- and flagella-associated protein 36	-0.402	0.338	0.0641	0.741	-0.274	0.179148	0.600602	0.889	0.905	FALSE	FALSE
CFAP410	Cilia- and flagella-associated protein 410	0.426	-0.454	0.0286	-0.88	0.483	0.00601839	0.076852	0.336	0.165	FALSE	FALSE
CFDP1	Craniofacial development protein 1	0.105	-0.101	-0.0044	-0.206	0.0966	0.528871	0.765919	0.937	0.934	FALSE	FALSE
CFL1	Cofilin-1	-0.0483	0.0471	0.00122	0.0955	-0.0459	0.59515	0.796916	0.941	0.938	FALSE	FALSE
CFL1.1	Cofilin-1	-0.0396	0.0711	-0.0316	0.111	-0.103	0.551747	0.580126	0.939	0.9	FALSE	FALSE
CFL2	Cofilin-2	-0.0835	0.0929	-0.00941	0.176	-0.102	0.280494	0.520983	0.912	0.882	FALSE	FALSE
CGREF1	Cell growth regulator with EF hand domain protein 1	0.585	-0.0076	-0.578	-0.593	-0.57	0.114278	0.12676	0.858	0.329	FALSE	FALSE
CHAMP1	Chromosome alignment-maintaining phosphoprotein 1	0.174	-0.124	-0.0498	-0.298	0.0744	0.0871077	0.639839	0.835	0.914	FALSE	FALSE
CHAT	Choline O-acetyltransferase	-1.23	0.668	0.558	1.89	-0.111	0.176357	0.933051	0.888	0.95	FALSE	FALSE
CHCHD3	MICOS complex subunit MIC19	0.318	-0.132	-0.186	-0.45	-0.0535	0.174828	0.863891	0.887	0.945	FALSE	FALSE
CHCHD6	MICOS complex subunit MIC25	1.31	-0.247	-1.06	-1.56	-0.815	0.0280569	0.19859	0.687	0.531	FALSE	FALSE
CHD2	Chromodomain-helicase-DNA-binding protein 2	0.428	-0.376	-0.0517	-0.804	0.324	0.0550839	0.391822	0.786	0.818	FALSE	FALSE
CHD2.1	Chromodomain-helicase-DNA-binding protein 2	0.192	-0.199	0.00663	-0.391	0.206	0.08108	0.325235	0.828	0.759	FALSE	FALSE
CHD3	Chromodomain-helicase-DNA-binding protein 3	0.242	-0.199	-0.0435	-0.441	0.155	0.0263944	0.366942	0.676	0.799	FALSE	FALSE
CHD3.1	Chromodomain-helicase-DNA-binding protein 3	-0.762	1.1	-0.343	1.87	-1.45	0.376923	0.488942	0.925	0.87	FALSE	FALSE
CHD3.2	Chromodomain-helicase-DNA-binding protein 3	0.164	-0.0928	-0.0711	-0.257	0.0218	0.111028	0.88314	0.856	0.946	FALSE	FALSE
CHD3.3	Chromodomain-helicase-DNA-binding protein 3	0.241	-0.139	-0.102	-0.381	0.0377	0.0898684	0.853538	0.838	0.944	FALSE	FALSE
CHD4	Chromodomain-helicase-DNA-binding protein 4	0.0558	-0.0812	0.0254	-0.137	0.107	0.345332	0.457463	0.922	0.856	FALSE	FALSE
CHD4.1	Chromodomain-helicase-DNA-binding protein 4	0.0956	-0.1	0.00489	-0.196	0.105	0.188228	0.461756	0.892	0.858	FALSE	FALSE
CHD6	Chromodomain-helicase-DNA-binding protein 6	0.0474	0.000245	-0.0476	-0.0471	-0.0479	0.893589	0.891943	0.953	0.947	FALSE	FALSE
CHD7	Chromodomain-helicase-DNA-binding protein 8	-0.616	0.142	0.474	0.759	0.331	0.244992	0.598706	0.906	0.905	FALSE	FALSE
CHD7.1	Chromodomain-helicase-DNA-binding protein 7	-0.0919	-0.0684	0.16	0.0235	0.229	0.907774	0.277465	0.954	0.696	FALSE	FALSE
CHD8	Chromodomain-helicase-DNA-binding protein 8	0.257	-0.173	-0.0841	-0.43	0.0889	0.221332	0.791005	0.901	0.937	FALSE	FALSE
CHERP	Calcium homeostasis endoplasmic reticulum protein	0.118	-0.00925	-0.109	-0.127	-0.0995	0.477128	0.575878	0.934	0.899	FALSE	FALSE
CHGA	Chromogranin-A	-0.297	0.244	0.0538	0.541	-0.19	0.200654	0.638001	0.895	0.914	FALSE	FALSE
CHGB	Secretogranin-1	-0.292	0.215	0.0773	0.507	-0.138	0.011229	0.399976	0.492	0.823	FALSE	FALSE
CHID1	Chitinase domain-containing protein 1	-0.145	0.0316	0.114	0.177	0.0821	0.321979	0.637341	0.919	0.914	FALSE	FALSE
CHKA	Choline kinase alpha	-0.212	0.104	0.108	0.315	0.00428	0.162816	0.983852	0.883	0.954	FALSE	FALSE
CHKB	Choline/ethanolamine kinase	0.175	-0.284	0.108	-0.459	0.392	0.230576	0.299776	0.903	0.728	FALSE	FALSE
CHM	Rab proteins geranylgeranyltransferase component A 1	-0.425	0.21	0.215	0.635	0.00596	0.0568135	0.98385	0.79	0.954	FALSE	FALSE
CHM.1	Rab proteins geranylgeranyltransferase component A 1	0.0148	0.126	-0.141	0.112	-0.267	0.452619	0.0950219	0.932	0.226	FALSE	FALSE
CHML	Rab proteins geranylgeranyltransferase component A 2	0.152	-0.0145	-0.138	-0.167	-0.123	0.575534	0.677896	0.94	0.921	FALSE	FALSE
CHMP4B	Charged multivesicular body protein 4b	-0.121	0.16	-0.0389	0.282	-0.199	0.101259	0.227024	0.848	0.602	FALSE	FALSE
CHMP5	Charged multivesicular body protein 5	1.87	-1.73	-0.145	-3.6	1.58	0.00637945	0.146361	0.35	0.393	FALSE	FALSE
CHMP6	Charged multivesicular body protein 6	0.29	-0.356	0.0665	-0.646	0.423	0.046195	0.161733	0.764	0.435	FALSE	FALSE
CHMP7	Charged multivesicular body protein 7	-0.0556	0.0643	-0.00867	0.12	-0.073	0.421384	0.620081	0.929	0.91	FALSE	FALSE
CHN1	N-chimaerin	0.2	0.0201	-0.22	-0.18	-0.24	0.151406	0.0671703	0.878	0.134	FALSE	FALSE
CHN1.1	N-chimaerin	0.0688	-0.0229	-0.0459	-0.0917	-0.023	0.720883	0.928373	0.947	0.95	FALSE	FALSE
CHN2	Beta-chimaerin	0.0354	0.0625	-0.0978	0.0271	-0.16	0.832731	0.233015	0.951	0.615	FALSE	FALSE
CHORDC1	Cysteine and histidine-rich domain-containing protein 1	-0.16	0.091	0.0687	0.251	-0.0224	0.0338595	0.825628	0.718	0.941	FALSE	FALSE
CHPF	Chondroitin sulfate synthase 2	-0.281	0.26	0.0209	0.541	-0.239	0.232708	0.583847	0.903	0.901	FALSE	FALSE
CHPF2	Chondroitin sulfate glucuronyltransferase	-0.192	0.00938	0.183	0.202	0.174	0.295442	0.363645	0.915	0.796	FALSE	FALSE
CHRNA4	Neuronal acetylcholine receptor subunit alpha-4	-0.152	0.139	0.0129	0.29	-0.126	0.0602454	0.371523	0.797	0.802	FALSE	FALSE
CHST12	Carbohydrate sulfotransferase 12	-0.00971	0.204	-0.195	0.214	-0.399	0.454211	0.180698	0.932	0.485	FALSE	FALSE
CHUK	Inhibitor of nuclear factor kappa-B kinase subunit alpha	0.117	-0.167	0.0492	-0.284	0.216	0.162954	0.276658	0.883	0.695	FALSE	FALSE
CIAO1	Probable cytosolic iron-sulfur protein assembly protein CIAO1	-0.133	0.073	0.0604	0.206	-0.0126	0.366546	0.954971	0.924	0.952	FALSE	FALSE
CIAPIN1	Anamorsin	-0.0431	0.0753	-0.0322	0.118	-0.108	0.383299	0.426659	0.926	0.84	FALSE	FALSE
CISD1	CDGSH iron-sulfur domain-containing protein 1	-0.208	0.097	0.111	0.305	0.0139	0.253888	0.956723	0.908	0.952	FALSE	FALSE
CISD2	CDGSH iron-sulfur domain-containing protein 2	0.0316	-0.0309	-0.000681	-0.0625	0.0302	0.855918	0.929962	0.952	0.95	FALSE	FALSE
CIT	Citron Rho-interacting kinase	-0.735	0.362	0.373	1.1	0.0102	0.0998252	0.986573	0.847	0.954	FALSE	FALSE
CIZ1	Cip1-interacting zinc finger protein	0.245	-0.17	-0.0744	-0.415	0.0958	0.0696864	0.642016	0.813	0.914	FALSE	FALSE
CKAP4	Cytoskeleton-associated protein 4	0.133	-0.0341	-0.0984	-0.167	-0.0642	0.413289	0.747942	0.929	0.932	FALSE	FALSE
CKAP5	Cytoskeleton-associated protein 5	-0.0438	0.0159	0.0279	0.0597	0.012	0.570109	0.907851	0.94	0.948	FALSE	FALSE
CKB	Creatine kinase M-type	-0.155	0.209	-0.0538	0.365	-0.263	0.379887	0.521505	0.925	0.883	FALSE	FALSE
CKB.1	Creatine kinase B-type	-0.294	0.214	0.0802	0.508	-0.134	0.010879	0.411164	0.484	0.831	FALSE	FALSE
CKMT1B	"Creatine kinase U-type, mitochondrial"	0.237	-0.0763	-0.16	-0.313	-0.0841	0.203231	0.719276	0.896	0.928	FALSE	FALSE
CLASP1	CLIP-associating protein 2	-0.0126	0.0416	-0.0291	0.0542	-0.0707	0.701479	0.618283	0.946	0.909	FALSE	FALSE
CLASP1.1	CLIP-associating protein 1	-0.0129	0.0113	0.00154	0.0242	-0.00979	0.808172	0.921643	0.95	0.949	FALSE	FALSE
CLASP2	CLIP-associating protein 2	-0.024	0.0293	-0.00534	0.0533	-0.0347	0.628871	0.752221	0.943	0.932	FALSE	FALSE
CLASRP	CLK4-associating serine/arginine rich protein	0.204	-0.0863	-0.118	-0.29	-0.0314	0.290189	0.905701	0.914	0.948	FALSE	FALSE
CLCC1	Chloride channel CLIC-like protein 1	-0.493	0.253	0.24	0.746	-0.0126	0.00576484	0.95139	0.326	0.952	FALSE	FALSE
CLCN3	H(+)/Cl(-) exchange transporter 3	-0.00371	-0.0198	0.0235	-0.0161	0.0432	0.890003	0.710561	0.953	0.926	FALSE	FALSE
CLCN3.1	H(+)/Cl(-) exchange transporter 3	0.000293	-0.0404	0.0401	-0.0407	0.0806	0.802537	0.62284	0.95	0.91	FALSE	FALSE
CLCN4	H(+)/Cl(-) exchange transporter 4	0.199	-0.155	-0.0441	-0.353	0.111	0.0120989	0.342893	0.51	0.777	FALSE	FALSE
CLCN6	H(+)/Cl(-) exchange transporter 6	0.113	-0.0562	-0.0567	-0.169	-0.000431	0.32772	0.997948	0.919	0.955	FALSE	FALSE
CLCN7	H(+)/Cl(-) exchange transporter 7	-0.226	0.109	0.117	0.335	0.0076	0.0398679	0.957026	0.743	0.952	FALSE	FALSE
CLDND1	Claudin domain-containing protein 1	0.15	-0.0986	-0.0518	-0.249	0.0468	0.30105	0.840614	0.916	0.942	FALSE	FALSE
CLEC16A	Protein CLEC16A	-0.417	0.119	0.298	0.536	0.18	0.179575	0.635415	0.889	0.913	FALSE	FALSE
CLGN	Calmegin	-0.0745	0.0408	0.0337	0.115	-0.00712	0.44922	0.96203	0.932	0.952	FALSE	FALSE
CLIC1	Chloride intracellular channel protein 1	0.114	-0.32	0.206	-0.433	0.526	0.310495	0.225165	0.917	0.597	FALSE	FALSE
CLIC4	Chloride intracellular channel protein 4	0.496	-0.435	-0.0607	-0.931	0.375	0.0304306	0.322201	0.701	0.755	FALSE	FALSE
CLINT1	Clathrin interactor 1	0.00954	-0.0729	0.0633	-0.0824	0.136	0.56185	0.346494	0.939	0.78	FALSE	FALSE
CLIP1	CAP-Gly domain-containing linker protein 1	0.0516	-0.0614	0.00981	-0.113	0.0712	0.344458	0.544323	0.921	0.89	FALSE	FALSE
CLIP1.1	CAP-Gly domain-containing linker protein 1	-0.0357	0.104	-0.0687	0.14	-0.173	0.311002	0.21815	0.917	0.581	FALSE	FALSE
CLIP2	CAP-Gly domain-containing linker protein 2	0.0286	0.0472	-0.0759	0.0186	-0.123	0.867647	0.288341	0.952	0.712	FALSE	FALSE
CLIP3	CAP-Gly domain-containing linker protein 3	-0.18	0.0594	0.12	0.239	0.0611	0.186147	0.721794	0.891	0.928	FALSE	FALSE
CLMP	CXADR-like membrane protein	-0.312	0.106	0.206	0.418	0.1	0.0483349	0.592503	0.77	0.903	FALSE	FALSE
CLN3	Battenin	-0.409	0.223	0.187	0.632	-0.0362	0.00278918	0.814088	0.184	0.94	FALSE	FALSE
CLN5	Ceroid-lipofuscinosis neuronal protein 5	-0.357	0.306	0.0509	0.664	-0.256	0.00928502	0.226595	0.445	0.601	FALSE	FALSE
CLN6	Ceroid-lipofuscinosis neuronal protein 6	-0.335	0.166	0.169	0.5	0.00326	0.163248	0.992275	0.883	0.954	FALSE	FALSE
CLN8	Protein CLN8	-0.227	0.154	0.0723	0.381	-0.082	0.0572581	0.645663	0.791	0.915	FALSE	FALSE
CLP1	Polyribonucleotide 5'-hydroxyl-kinase Clp1	0.042	0.011	-0.053	-0.031	-0.064	0.777833	0.56383	0.949	0.896	FALSE	FALSE
CLPB	Caseinolytic peptidase B protein homolog	0.143	-0.0767	-0.0666	-0.22	0.0101	0.23896	0.955023	0.905	0.952	FALSE	FALSE
CLPP	"ATP-dependent Clp protease proteolytic subunit, mitochondrial"	0.487	-0.322	-0.165	-0.809	0.157	0.0194538	0.588516	0.617	0.902	FALSE	FALSE
CLPTM1	Putative lipid scramblase CLPTM1	0.0781	-0.0439	-0.0342	-0.122	0.00971	0.336435	0.937153	0.92	0.951	FALSE	FALSE
CLPTM1L	Lipid scramblase CLPTM1L	0.151	-0.071	-0.0797	-0.222	-0.00873	0.191962	0.956642	0.893	0.952	FALSE	FALSE
CLPX	"ATP-dependent Clp protease ATP-binding subunit clpX-like, mitochondrial"	-0.000312	0.0606	-0.0603	0.0609	-0.121	0.719639	0.481549	0.947	0.867	FALSE	FALSE
CLSTN1	Calsyntenin-1	0.0649	-0.0233	-0.0415	-0.0882	-0.0182	0.450237	0.874103	0.932	0.946	FALSE	FALSE
CLSTN2	Calsyntenin-2	0.177	-0.19	0.0126	-0.367	0.203	0.390307	0.630008	0.926	0.912	FALSE	FALSE
CLSTN3	Calsyntenin-3	-0.000263	-0.0533	0.0536	-0.053	0.107	0.715698	0.468812	0.947	0.862	FALSE	FALSE
CLTA	Clathrin light chain A	0.401	-0.335	-0.0664	-0.737	0.269	0.00374329	0.179404	0.236	0.481	FALSE	FALSE
CLTB	Clathrin light chain B	0.382	-0.363	-0.0187	-0.744	0.344	0.02013	0.218311	0.624	0.581	FALSE	FALSE
CLTC	Clathrin heavy chain 2	0.0242	-0.011	-0.0132	-0.0352	-0.00216	0.750827	0.984428	0.948	0.954	FALSE	FALSE
CLTC.1	Clathrin heavy chain 1	0.0376	-0.0236	-0.014	-0.0612	0.00957	0.573757	0.929153	0.94	0.95	FALSE	FALSE
CLTCL1	Clathrin heavy chain 2	0.0251	0.0603	-0.0855	0.0352	-0.146	0.747023	0.20382	0.948	0.545	FALSE	FALSE
CLUH	Clustered mitochondria protein homolog	0.0648	-0.00602	-0.0587	-0.0708	-0.0527	0.682481	0.760079	0.945	0.933	FALSE	FALSE
CLVS1	Clavesin-2	0.247	-0.13	-0.117	-0.378	0.0132	0.0292171	0.928339	0.694	0.95	FALSE	FALSE
CLVS1.1	Clavesin-1	0.251	-0.13	-0.12	-0.381	0.00973	0.00530492	0.925337	0.308	0.95	FALSE	FALSE
CLVS2	Clavesin-2	0.17	-0.0913	-0.0783	-0.261	0.013	0.0951588	0.927334	0.843	0.95	FALSE	FALSE
CLYBL	"Citramalyl-CoA lyase, mitochondrial"	-0.0446	0.0665	-0.0219	0.111	-0.0885	0.613312	0.686539	0.942	0.923	FALSE	FALSE
CMAS	N-acylneuraminate cytidylyltransferase	0.227	-0.183	-0.0442	-0.411	0.139	0.133885	0.587687	0.87	0.902	FALSE	FALSE
CMIP	C-Maf-inducing protein	-0.0988	0.0817	0.0172	0.18	-0.0645	0.205378	0.635555	0.897	0.913	FALSE	FALSE
CMPK1	UMP-CMP kinase	0.294	0.0851	-0.38	-0.209	-0.465	0.621982	0.288064	0.943	0.712	FALSE	FALSE
CMTM3	CKLF-like MARVEL transmembrane domain-containing protein 3	-0.761	0.762	-0.00135	1.52	-0.763	0.16915	0.470471	0.885	0.862	FALSE	FALSE
CMTR1	Cap-specific mRNA (nucleoside-2'-O-)-methyltransferase 1	-0.0356	0.0259	0.00969	0.0615	-0.0162	0.799272	0.946477	0.95	0.951	FALSE	FALSE
CNDP2	Cytosolic non-specific dipeptidase	-0.0173	0.0821	-0.0648	0.0993	-0.147	0.540321	0.371993	0.938	0.803	FALSE	FALSE
CNIH4	Protein cornichon homolog 4	0.247	-0.271	0.0235	-0.518	0.294	0.103956	0.328152	0.85	0.762	FALSE	FALSE
CNKSR2	Connector enhancer of kinase suppressor of ras 2	0.119	-0.0526	-0.0667	-0.172	-0.0141	0.38379	0.941777	0.926	0.951	FALSE	FALSE
CNN2	Calponin-3	-0.14	0.113	0.0274	0.253	-0.0854	0.0829541	0.522824	0.83	0.883	FALSE	FALSE
CNN2.1	Calponin-2	0.208	-0.281	0.0736	-0.489	0.355	0.328543	0.471784	0.919	0.863	FALSE	FALSE
CNN3	Calponin-3	-0.269	0.157	0.112	0.426	-0.0447	0.00921331	0.730002	0.443	0.929	FALSE	FALSE
CNNM2	Metal transporter CNNM2	0.125	-0.118	-0.00679	-0.244	0.112	0.191712	0.531948	0.893	0.886	FALSE	FALSE
CNNM4	Metal transporter CNNM4	0.0809	-0.104	0.0229	-0.185	0.127	0.328351	0.495481	0.919	0.873	FALSE	FALSE
CNOT1	CCR4-NOT transcription complex subunit 1	-0.0204	0.000775	0.0196	0.0211	0.0188	0.887604	0.899881	0.953	0.948	FALSE	FALSE
CNOT10	CCR4-NOT transcription complex subunit 10	0.019	-0.0336	0.0146	-0.0526	0.0482	0.660323	0.686796	0.944	0.923	FALSE	FALSE
CNOT11	CCR4-NOT transcription complex subunit 11	-0.0326	0.032	0.000638	0.0646	-0.0314	0.645139	0.822262	0.944	0.941	FALSE	FALSE
CNOT2	CCR4-NOT transcription complex subunit 2	0.0921	-0.0288	-0.0633	-0.121	-0.0344	0.561001	0.867154	0.939	0.945	FALSE	FALSE
CNOT3	CCR4-NOT transcription complex subunit 3	-0.0927	0.0996	-0.0069	0.192	-0.107	0.246389	0.508204	0.906	0.878	FALSE	FALSE
CNOT4	CCR4-NOT transcription complex subunit 4	-0.0787	0.0387	0.04	0.117	0.00132	0.586068	0.995087	0.941	0.955	FALSE	FALSE
CNOT6	CCR4-NOT transcription complex subunit 6-like	-0.0637	0.208	-0.144	0.272	-0.352	0.456227	0.339998	0.932	0.774	FALSE	FALSE
CNOT6L	CCR4-NOT transcription complex subunit 6-like	0.371	-0.237	-0.134	-0.608	0.103	0.306064	0.85756	0.916	0.944	FALSE	FALSE
CNOT8	CCR4-NOT transcription complex subunit 8	-0.306	-0.408	0.714	-0.102	1.12	0.856964	0.0749456	0.952	0.159	FALSE	FALSE
CNOT9	CCR4-NOT transcription complex subunit 9	0.403	-0.3	-0.103	-0.703	0.197	0.00966536	0.372277	0.455	0.803	FALSE	FALSE
CNP	"2',3'-cyclic-nucleotide 3'-phosphodiesterase"	-0.289	0.166	0.123	0.455	-0.0435	0.00471246	0.721228	0.282	0.928	FALSE	FALSE
CNPY3	Protein canopy homolog 3	0.0921	-0.275	0.183	-0.367	0.457	0.042865	0.0171108	0.753	0.00555	FALSE	FALSE
CNR1	Cannabinoid receptor 1	-0.174	0.0491	0.125	0.223	0.076	0.397196	0.768457	0.927	0.934	FALSE	FALSE
CNRIP1	CB1 cannabinoid receptor-interacting protein 1	-0.187	0.138	0.0488	0.325	-0.0891	0.188123	0.703246	0.892	0.925	FALSE	FALSE
CNST	Consortin	-0.0252	0.0575	-0.0323	0.0826	-0.0897	0.627958	0.599134	0.943	0.905	FALSE	FALSE
CNTFR	Ciliary neurotrophic factor receptor subunit alpha	-0.225	0.113	0.112	0.337	-0.000834	0.198647	0.997322	0.895	0.955	FALSE	FALSE
CNTN1	Contactin-1	0.252	-0.167	-0.0857	-0.419	0.0809	0.10885	0.736687	0.854	0.93	FALSE	FALSE
CNTN2	Contactin-2	-0.182	0.0409	0.142	0.223	0.101	0.295397	0.627291	0.915	0.911	FALSE	FALSE
CNTN4	Contactin-5	-0.933	0.558	0.375	1.49	-0.183	0.208496	0.870667	0.897	0.945	FALSE	FALSE
CNTN4.1	Contactin-4	-0.17	-0.173	0.344	-0.00298	0.517	0.992901	0.149141	0.956	0.401	FALSE	FALSE
CNTN4.2	Contactin-4	-0.235	-0.0258	0.26	0.209	0.286	0.194771	0.0884429	0.894	0.204	FALSE	FALSE
CNTN5	Contactin-5	0.116	-0.114	-0.0022	-0.23	0.112	0.569738	0.780773	0.94	0.936	FALSE	FALSE
CNTN6	Contactin-6	-0.187	-0.143	0.33	0.0439	0.473	0.913157	0.260621	0.954	0.668	FALSE	FALSE
CNTNAP1	Contactin-associated protein 1	0.122	-0.117	-0.00489	-0.238	0.112	0.340379	0.647043	0.921	0.915	FALSE	FALSE
CNTNAP2	Contactin-associated protein-like 2	-0.0582	-0.0479	0.106	0.0103	0.154	0.925483	0.186178	0.954	0.498	FALSE	FALSE
CNTNAP4	Contactin-associated protein-like 5	-0.124	0.0497	0.0744	0.174	0.0247	0.148739	0.82638	0.877	0.941	FALSE	FALSE
CNTNAP5	Contactin-associated protein-like 5	-0.607	0.257	0.351	0.864	0.0939	0.00122418	0.610985	0.0762	0.908	FALSE	FALSE
COA7	Cytochrome c oxidase assembly factor 7	0.686	-0.267	-0.419	-0.953	-0.153	0.0537327	0.727008	0.783	0.929	FALSE	FALSE
COASY	Bifunctional coenzyme A synthase	-0.418	0.239	0.179	0.656	-0.0594	0.0012254	0.671167	0.0763	0.92	FALSE	FALSE
COG1	Conserved oligomeric Golgi complex subunit 1	0.0255	0.0672	-0.0927	0.0417	-0.16	0.759747	0.259646	0.949	0.667	FALSE	FALSE
COG2	Conserved oligomeric Golgi complex subunit 2	-0.00126	0.0684	-0.0671	0.0696	-0.135	0.541227	0.249493	0.938	0.648	FALSE	FALSE
COG3	Conserved oligomeric Golgi complex subunit 3	-0.0481	0.0587	-0.0106	0.107	-0.0693	0.355043	0.541847	0.923	0.889	FALSE	FALSE
COG4	Conserved oligomeric Golgi complex subunit 4	-0.0467	0.222	-0.175	0.268	-0.397	0.0944391	0.0230682	0.842	0.012	FALSE	FALSE
COG5	Conserved oligomeric Golgi complex subunit 5	-0.472	0.274	0.198	0.747	-0.0765	0.0487461	0.818024	0.771	0.94	FALSE	FALSE
COG6	Conserved oligomeric Golgi complex subunit 6	0.0617	0.0133	-0.0749	-0.0484	-0.0882	0.784986	0.621024	0.95	0.91	FALSE	FALSE
COG7	Conserved oligomeric Golgi complex subunit 7	-0.0844	-0.0539	0.138	0.0304	0.192	0.804648	0.144879	0.95	0.388	FALSE	FALSE
COG8	Conserved oligomeric Golgi complex subunit 8	0.133	-0.0686	-0.0646	-0.202	0.00398	0.181281	0.977694	0.889	0.953	FALSE	FALSE
COIL	Coilin	0.0545	-0.0225	-0.032	-0.0771	-0.00948	0.758618	0.969751	0.949	0.953	FALSE	FALSE
COL26A1	Collagen alpha-1(XXVI) chain	0.0493	-0.0019	-0.0474	-0.0512	-0.0455	0.65969	0.695116	0.944	0.924	FALSE	FALSE
COL6A1	Collagen alpha-1(VI) chain	0.158	-0.114	-0.0439	-0.273	0.0705	0.112372	0.657106	0.857	0.917	FALSE	FALSE
COLGALT1	Procollagen galactosyltransferase 1	-0.0157	0.0481	-0.0325	0.0638	-0.0806	0.577949	0.484673	0.94	0.869	FALSE	FALSE
COLGALT2	Procollagen galactosyltransferase 2	0.174	-0.12	-0.0542	-0.294	0.0655	0.114899	0.703557	0.858	0.925	FALSE	FALSE
COMT	Catechol O-methyltransferase	0.802	-0.554	-0.248	-1.36	0.306	0.113047	0.698396	0.857	0.925	FALSE	FALSE
COPA	Coatomer subunit alpha	-0.012	0.0155	-0.00348	0.0276	-0.019	0.863063	0.905322	0.952	0.948	FALSE	FALSE
COPB1	Coatomer subunit beta	0.0314	0.0312	-0.0626	-0.000157	-0.0939	0.999032	0.474247	0.956	0.864	FALSE	FALSE
COPB2	Coatomer subunit beta'	-0.0334	0.0181	0.0153	0.0516	-0.00283	0.746373	0.985799	0.948	0.954	FALSE	FALSE
COPG1	Coatomer subunit gamma-2	0.0363	0.0849	-0.121	0.0487	-0.206	0.681114	0.108557	0.945	0.269	FALSE	FALSE
COPG1.1	Coatomer subunit gamma-1	-0.0618	0.0955	-0.0337	0.157	-0.129	0.217764	0.303969	0.9	0.733	FALSE	FALSE
COPG2	Coatomer subunit gamma-2	0.064	0.0413	-0.105	-0.0227	-0.147	0.875855	0.32795	0.953	0.762	FALSE	FALSE
COPS2	COP9 signalosome complex subunit 2	0.000367	0.0589	-0.0593	0.0585	-0.118	0.659862	0.383211	0.944	0.812	FALSE	FALSE
COPS3	COP9 signalosome complex subunit 3	0.0188	0.0448	-0.0635	0.026	-0.108	0.8391	0.407258	0.951	0.828	FALSE	FALSE
COPS4	COP9 signalosome complex subunit 4	-0.0112	0.0743	-0.063	0.0855	-0.137	0.466815	0.254733	0.933	0.658	FALSE	FALSE
COPS5	COP9 signalosome complex subunit 5	0.0216	0.0282	-0.0498	0.00655	-0.078	0.958545	0.540909	0.955	0.889	FALSE	FALSE
COPS6	COP9 signalosome complex subunit 6	0.0751	-0.0257	-0.0494	-0.101	-0.0238	0.387796	0.834896	0.926	0.942	FALSE	FALSE
COPS7B	COP9 signalosome complex subunit 7b	1.18	-0.631	-0.554	-1.82	0.0776	0.00606045	0.878578	0.338	0.946	FALSE	FALSE
COPZ1	Coatomer subunit zeta-1	-0.231	0.086	0.145	0.317	0.0587	0.392386	0.871004	0.927	0.945	FALSE	FALSE
COQ5	"2-methoxy-6-polyprenyl-1,4-benzoquinol methylase, mitochondrial"	0.571	-0.0894	-0.481	-0.66	-0.392	0.0156474	0.107216	0.57	0.265	FALSE	FALSE
COQ6	"Ubiquinone biosynthesis monooxygenase COQ6, mitochondrial"	-0.0506	-0.0246	0.0752	0.026	0.0999	0.920788	0.703918	0.954	0.925	FALSE	FALSE
COQ8B	"Atypical kinase COQ8B, mitochondrial"	-0.822	0.55	0.272	1.37	-0.278	0.00546456	0.467207	0.314	0.861	FALSE	FALSE
COQ9	"Ubiquinone biosynthesis protein COQ9, mitochondrial"	-0.0801	-0.146	0.226	-0.0662	0.373	0.818199	0.217761	0.951	0.58	FALSE	FALSE
CORO1A	Coronin-1A	0.165	-0.0232	-0.142	-0.188	-0.119	0.23594	0.442552	0.904	0.849	FALSE	FALSE
CORO1B	Coronin-1B	-0.0742	0.0429	0.0313	0.117	-0.0116	0.321162	0.919411	0.918	0.949	FALSE	FALSE
CORO1C	Coronin-1C	0.201	-0.0633	-0.137	-0.264	-0.0741	0.142055	0.659886	0.874	0.918	FALSE	FALSE
CORO2A	Coronin-2A	0.111	-0.0672	-0.0439	-0.178	0.0234	0.712621	0.96133	0.947	0.952	FALSE	FALSE
CORO2B	Coronin-2B	-0.12	0.121	-0.000771	0.241	-0.121	0.0623588	0.306561	0.801	0.737	FALSE	FALSE
CORO7	Coronin-7	0.18	-0.0335	-0.147	-0.214	-0.113	0.082726	0.324156	0.83	0.758	FALSE	FALSE
COTL1	Coactosin-like protein	-0.229	0.161	0.0682	0.389	-0.0924	0.0528847	0.604926	0.781	0.906	FALSE	FALSE
COX15	Cytochrome c oxidase assembly protein COX15 homolog	-0.123	0.0779	0.0456	0.201	-0.0323	0.176834	0.818038	0.888	0.94	FALSE	FALSE
COX20	"Cytochrome c oxidase assembly protein COX20, mitochondrial"	-0.276	0.202	0.0739	0.478	-0.128	0.10898	0.641964	0.854	0.914	FALSE	FALSE
COX4I1	"Cytochrome c oxidase subunit 4 isoform 1, mitochondrial"	0.139	-0.144	0.00513	-0.283	0.149	0.425985	0.670092	0.93	0.92	FALSE	FALSE
CPE	Carboxypeptidase E	0.17	0.0903	-0.261	-0.08	-0.351	0.558795	0.0279827	0.939	0.0201	FALSE	FALSE
CPEB2	Cytoplasmic polyadenylation element-binding protein 4	0.141	-0.0968	-0.0441	-0.238	0.0528	0.615145	0.910417	0.942	0.949	FALSE	FALSE
CPEB2.1	Cytoplasmic polyadenylation element-binding protein 4	0.43	-0.176	-0.254	-0.607	-0.0777	0.00648417	0.652874	0.354	0.917	FALSE	FALSE
CPEB2.2	Cytoplasmic polyadenylation element-binding protein 2	0.147	-0.0257	-0.121	-0.172	-0.0953	0.605731	0.774082	0.942	0.935	FALSE	FALSE
CPEB2.3	Cytoplasmic polyadenylation element-binding protein 2	0.359	-0.116	-0.243	-0.476	-0.127	0.00398562	0.3196	0.247	0.752	FALSE	FALSE
CPEB4	Cytoplasmic polyadenylation element-binding protein 4	0.459	-0.145	-0.313	-0.604	-0.168	0.0283491	0.479309	0.689	0.866	FALSE	FALSE
CPNE1	Copine-1	-0.299	0.161	0.138	0.46	-0.0233	0.00460411	0.84925	0.277	0.943	FALSE	FALSE
CPNE2	Copine-3	-0.185	0.00218	0.183	0.187	0.181	0.536662	0.550616	0.938	0.892	FALSE	FALSE
CPNE2.1	Copine-2	0.0435	-0.181	0.137	-0.224	0.318	0.465002	0.308225	0.933	0.739	FALSE	FALSE
CPNE3	Copine-3	-0.215	0.0177	0.197	0.232	0.179	0.596758	0.681852	0.941	0.922	FALSE	FALSE
CPNE4	Copine-4	-0.534	0.16	0.374	0.694	0.214	0.0105052	0.33517	0.475	0.769	FALSE	FALSE
CPNE5	Copine-5	-0.133	-0.0116	0.145	0.122	0.156	0.70296	0.624836	0.946	0.911	FALSE	FALSE
CPNE7	Copine-7	0.697	-0.43	-0.267	-1.13	0.163	0.0550821	0.753428	0.786	0.933	FALSE	FALSE
CPNE8	Copine-8	-0.611	-0.0989	0.71	0.512	0.809	0.338807	0.146677	0.921	0.394	FALSE	FALSE
CPOX	"Oxygen-dependent coproporphyrinogen-III oxidase, mitochondrial"	-0.0666	0.0826	-0.016	0.149	-0.0986	0.294026	0.479261	0.915	0.866	FALSE	FALSE
CPPED1	Serine/threonine-protein phosphatase CPPED1	-0.12	0.00821	0.112	0.128	0.104	0.787252	0.827269	0.95	0.941	FALSE	FALSE
CPS1	"Carbamoyl-phosphate synthase [ammonia], mitochondrial"	0.0426	-0.398	0.355	-0.441	0.754	0.423034	0.186704	0.93	0.499	FALSE	FALSE
CPSF1	Cleavage and polyadenylation specificity factor subunit 1	0.202	-0.147	-0.0554	-0.349	0.0914	0.0770538	0.60977	0.823	0.908	FALSE	FALSE
CPSF2	Cleavage and polyadenylation specificity factor subunit 2	0.137	-0.0963	-0.0403	-0.233	0.0561	0.0977482	0.663981	0.845	0.919	FALSE	FALSE
CPSF3	Cleavage and polyadenylation specificity factor subunit 3	0.101	-0.0959	-0.00485	-0.197	0.091	0.155187	0.488244	0.88	0.87	FALSE	FALSE
CPSF6	Cleavage and polyadenylation specificity factor subunit 6	-0.0388	0.064	-0.0253	0.103	-0.0893	0.647852	0.691068	0.944	0.923	FALSE	FALSE
CPSF7	Cleavage and polyadenylation specificity factor subunit 7	0.171	-0.0992	-0.072	-0.27	0.0272	0.0970893	0.854863	0.844	0.944	FALSE	FALSE
CPT1C	"Carnitine O-palmitoyltransferase 1, brain isoform"	0.26	-0.132	-0.127	-0.392	0.00467	0.0220434	0.973892	0.642	0.953	FALSE	FALSE
CPT2	"Carnitine O-palmitoyltransferase 2, mitochondrial"	-0.121	0.113	0.00801	0.233	-0.105	0.0721064	0.380319	0.816	0.809	FALSE	FALSE
CPVL	Probable serine carboxypeptidase CPVL	-0.106	0.146	-0.0395	0.252	-0.185	0.260589	0.399259	0.909	0.823	FALSE	FALSE
CRABP1	Cellular retinoic acid-binding protein 1	0.434	-0.18	-0.254	-0.614	-0.0741	0.0218675	0.740906	0.64	0.931	FALSE	FALSE
CRACD	Capping protein-inhibiting regulator of actin dynamics	0.00527	-0.0125	0.00727	-0.0178	0.0198	0.899033	0.88781	0.953	0.947	FALSE	FALSE
CRAT	Carnitine O-acetyltransferase	0.0982	-0.013	-0.0853	-0.111	-0.0723	0.469216	0.634422	0.933	0.913	FALSE	FALSE
CRBN	Protein cereblon	0.217	0.00613	-0.224	-0.211	-0.23	0.554635	0.521589	0.939	0.883	FALSE	FALSE
CREB1	Cyclic AMP-responsive element-binding protein 1	-0.144	0.113	0.0311	0.257	-0.0819	0.135235	0.611121	0.87	0.908	FALSE	FALSE
CREBBP	Histone acetyltransferase p300	-0.00943	0.0174	-0.00793	0.0268	-0.0253	0.944796	0.94788	0.955	0.951	FALSE	FALSE
CREBBP.1	CREB-binding protein	-0.16	0.0981	0.0623	0.259	-0.0359	0.502798	0.924826	0.936	0.95	FALSE	FALSE
CRELD1	Protein disulfide isomerase CRELD1	0.15	0.00616	-0.156	-0.144	-0.162	0.547868	0.498945	0.939	0.874	FALSE	FALSE
CRELD2	Protein disulfide isomerase CRELD2	-0.17	0.124	0.046	0.295	-0.0784	0.135203	0.670517	0.87	0.92	FALSE	FALSE
CRIP2	Cysteine-rich protein 2	0.568	-0.201	-0.367	-0.768	-0.166	0.1088	0.706726	0.854	0.926	FALSE	FALSE
CRK	Adapter molecule crk	0.0905	-0.0243	-0.0662	-0.115	-0.0419	0.389276	0.748341	0.926	0.932	FALSE	FALSE
CRKL	Crk-like protein	-0.172	0.158	0.0141	0.33	-0.144	0.0817757	0.411363	0.829	0.831	FALSE	FALSE
CRMP1	Dihydropyrimidinase-related protein 1	0.068	0.00352	-0.0715	-0.0645	-0.0751	0.573079	0.513499	0.94	0.88	FALSE	FALSE
CRMP1.1	Dihydropyrimidinase-related protein 1	0.0793	0.00603	-0.0854	-0.0733	-0.0914	0.549133	0.457956	0.939	0.857	FALSE	FALSE
CRMP1.2	Dihydropyrimidinase-related protein 1	0.171	-0.0227	-0.149	-0.194	-0.126	0.408224	0.586676	0.928	0.902	FALSE	FALSE
CRMP1.3	Dihydropyrimidinase-related protein 1	0.0828	0.0257	-0.108	-0.0571	-0.134	0.648008	0.297471	0.944	0.725	FALSE	FALSE
CRNKL1	Crooked neck-like protein 1	-0.0243	0.00346	0.0209	0.0278	0.0174	0.846599	0.90347	0.952	0.948	FALSE	FALSE
CROT	Peroxisomal carnitine O-octanoyltransferase	-0.626	0.321	0.305	0.946	-0.0156	0.00264226	0.945244	0.175	0.951	FALSE	FALSE
CRTAC1	Cartilage acidic protein 1	0.697	-0.353	-0.345	-1.05	0.00794	0.0100426	0.980426	0.464	0.954	FALSE	FALSE
CRTAP	Cartilage-associated protein	-0.332	0.193	0.138	0.525	-0.0551	0.140554	0.867984	0.873	0.945	FALSE	FALSE
CRTC1	CREB-regulated transcription coactivator 1	-0.136	0.169	-0.0324	0.305	-0.201	0.188297	0.370924	0.892	0.802	FALSE	FALSE
CRYL1	Lambda-crystallin homolog	-0.659	0.228	0.43	0.887	0.202	0.00952436	0.462112	0.451	0.859	FALSE	FALSE
CRYZ	Quinone oxidoreductase	-2.36	1.17	1.19	3.52	0.0264	0.000948063	0.970596	0.0563	0.953	FALSE	FALSE
CRYZL1	Quinone oxidoreductase-like protein 1	-0.0668	0.0811	-0.0143	0.148	-0.0954	0.313264	0.507142	0.917	0.877	FALSE	FALSE
CS	"Citrate synthase, mitochondrial"	0.157	-0.0582	-0.099	-0.215	-0.0408	0.310743	0.842571	0.917	0.943	FALSE	FALSE
CSDE1	Cold shock domain-containing protein E1	0.0226	0.0614	-0.0839	0.0388	-0.145	0.765484	0.280956	0.949	0.702	FALSE	FALSE
CSE1L	Exportin-2	-0.0774	0.114	-0.0365	0.191	-0.15	0.236194	0.343606	0.904	0.778	FALSE	FALSE
CSGALNACT2	Chondroitin sulfate N-acetylgalactosaminyltransferase 2	0.584	-0.256	-0.328	-0.84	-0.0725	0.166418	0.898767	0.884	0.948	FALSE	FALSE
CSK	Tyrosine-protein kinase CSK	-0.0308	0.0854	-0.0546	0.116	-0.14	0.234639	0.160212	0.904	0.431	FALSE	FALSE
CSMD1	CUB and sushi domain-containing protein 3	-0.238	0.294	-0.0568	0.532	-0.351	0.156624	0.332413	0.88	0.766	FALSE	FALSE
CSMD1.1	CUB and sushi domain-containing protein 1	-0.207	0.0465	0.16	0.254	0.114	0.129295	0.469385	0.867	0.862	FALSE	FALSE
CSMD2	CUB and sushi domain-containing protein 2	-0.13	-0.0114	0.141	0.118	0.153	0.366919	0.252413	0.924	0.654	FALSE	FALSE
CSMD3	CUB and sushi domain-containing protein 3	0.228	-0.328	0.0996	-0.556	0.428	0.0620321	0.134373	0.8	0.355	FALSE	FALSE
CSNK1A1	Casein kinase I isoform alpha	0.0461	-0.0359	-0.0102	-0.082	0.0257	0.470582	0.818381	0.933	0.94	FALSE	FALSE
CSNK1D	Casein kinase I isoform delta	0.205	-0.304	0.0992	-0.509	0.404	0.0928474	0.169234	0.841	0.454	FALSE	FALSE
CSNK1D.1	Casein kinase I isoform delta	0.0757	0.00464	-0.0803	-0.071	-0.085	0.654737	0.593739	0.944	0.904	FALSE	FALSE
CSNK1E	Casein kinase I isoform epsilon	0.0728	-0.0258	-0.047	-0.0986	-0.0212	0.52758	0.890683	0.937	0.947	FALSE	FALSE
CSNK1G1	Casein kinase I isoform gamma-1	-0.0654	-0.0494	0.115	0.0161	0.164	0.923001	0.337445	0.954	0.772	FALSE	FALSE
CSNK1G1.1	Casein kinase I isoform gamma-1	-0.00596	0.0362	-0.0303	0.0422	-0.0665	0.765652	0.639947	0.949	0.914	FALSE	FALSE
CSNK1G3	Casein kinase I isoform gamma-3	0.0689	-0.0483	-0.0206	-0.117	0.0277	0.56665	0.891279	0.94	0.947	FALSE	FALSE
CSNK2A1	Casein kinase II subunit alpha	0.0596	0.00611	-0.0657	-0.0535	-0.0718	0.706544	0.614449	0.947	0.909	FALSE	FALSE
CSNK2A2	Casein kinase II subunit alpha'	0.00677	0.0297	-0.0364	0.0229	-0.0661	0.835957	0.554075	0.951	0.893	FALSE	FALSE
CSNK2B	Casein kinase II subunit beta	0.863	-0.519	-0.344	-1.38	0.176	0.119675	0.830457	0.861	0.941	FALSE	FALSE
CSPG5	Chondroitin sulfate proteoglycan 5	-0.281	0.0869	0.195	0.368	0.108	0.0310848	0.467412	0.704	0.861	FALSE	FALSE
CSRNP2	Cysteine/serine-rich nuclear protein 3	0.0686	0.18	-0.248	0.111	-0.428	0.730433	0.206254	0.947	0.551	FALSE	FALSE
CSTB	Cystatin-B	-1.08	0.403	0.681	1.49	0.278	0.0919375	0.729865	0.84	0.929	FALSE	FALSE
CSTF1	Cleavage stimulation factor subunit 1	0.0427	-0.0412	-0.00141	-0.0839	0.0398	0.663135	0.835352	0.945	0.942	FALSE	FALSE
CSTF2	Cleavage stimulation factor subunit 2	0.0636	-0.0321	-0.0314	-0.0957	0.000696	0.578186	0.996738	0.94	0.955	FALSE	FALSE
CSTF2.1	Cleavage stimulation factor subunit 2	0.0793	-0.1	0.0208	-0.179	0.121	0.361914	0.532979	0.923	0.886	FALSE	FALSE
CSTF2T	Cleavage stimulation factor subunit 2 tau variant	0.0469	-0.142	0.0952	-0.189	0.237	0.178818	0.101306	0.889	0.247	FALSE	FALSE
CSTF3	Cleavage stimulation factor subunit 3	0.137	-0.135	-0.00169	-0.272	0.133	0.0725129	0.340266	0.817	0.774	FALSE	FALSE
CSTPP1	Centriolar satellite-associated tubulin polyglutamylase complex regulator 1	-0.0723	-0.144	0.216	-0.0713	0.36	0.684603	0.0661025	0.946	0.13	FALSE	FALSE
CTBP1	C-terminal-binding protein 2	-0.101	0.103	-0.00123	0.204	-0.104	0.305531	0.592663	0.916	0.903	FALSE	FALSE
CTBP1.1	C-terminal-binding protein 1	-0.0392	0.0805	-0.0413	0.12	-0.122	0.470186	0.46239	0.933	0.859	FALSE	FALSE
CTBP2	C-terminal-binding protein 2	-0.0986	0.0602	0.0385	0.159	-0.0217	0.301916	0.883874	0.916	0.946	FALSE	FALSE
CTBS	Di-N-acetylchitobiase	-0.815	0.555	0.26	1.37	-0.296	0.0437792	0.619961	0.756	0.91	FALSE	FALSE
CTCF	Transcriptional repressor CTCF	0.0218	-0.166	0.144	-0.188	0.31	0.527757	0.307221	0.937	0.738	FALSE	FALSE
CTDP1	RNA polymerase II subunit A C-terminal domain phosphatase	-0.379	0.0357	0.343	0.415	0.307	0.761699	0.821796	0.949	0.941	FALSE	FALSE
CTDSPL2	CTD small phosphatase-like protein 2	0.331	-0.198	-0.133	-0.529	0.0657	0.123639	0.836164	0.864	0.942	FALSE	FALSE
CTH	Cystathionine gamma-lyase	-0.352	0.156	0.196	0.508	0.0397	0.0303621	0.842769	0.7	0.943	FALSE	FALSE
CTIF	CBP80/20-dependent translation initiation factor	0.124	-0.00857	-0.116	-0.133	-0.107	0.402703	0.496417	0.928	0.873	FALSE	FALSE
CTNNA1	Catenin alpha-2	-0.0477	0.0831	-0.0354	0.131	-0.118	0.29007	0.334774	0.914	0.769	FALSE	FALSE
CTNNA2	Catenin alpha-2	0.22	-0.0608	-0.16	-0.281	-0.0987	0.105052	0.539382	0.851	0.889	FALSE	FALSE
CTNNB1	Junction plakoglobin	-0.0168	0.0529	-0.036	0.0697	-0.0889	0.602912	0.509432	0.942	0.878	FALSE	FALSE
CTNNB1.1	Catenin beta-1	-0.0561	0.0627	-0.00661	0.119	-0.0693	0.302967	0.538721	0.916	0.888	FALSE	FALSE
CTNNBL1	Beta-catenin-like protein 1	0.089	-0.0944	0.00539	-0.183	0.0998	0.107183	0.352635	0.853	0.786	FALSE	FALSE
CTNND1	Catenin delta-1	-0.119	0.113	0.00588	0.232	-0.107	0.064055	0.350445	0.804	0.784	FALSE	FALSE
CTNND2	Plakophilin-4	0.192	-0.0653	-0.127	-0.257	-0.0613	0.360828	0.823115	0.923	0.941	FALSE	FALSE
CTNND2.1	Catenin delta-2	0.0582	-0.0248	-0.0334	-0.083	-0.00861	0.587556	0.954697	0.941	0.952	FALSE	FALSE
CTPS1	CTP synthase 1	-0.0115	0.0721	-0.0606	0.0836	-0.133	0.488712	0.2826	0.935	0.704	FALSE	FALSE
CTPS1.1	CTP synthase 1	0.196	-0.0373	-0.159	-0.233	-0.121	0.0474924	0.258942	0.767	0.666	FALSE	FALSE
CTPS2	CTP synthase 2	0.0489	0.0338	-0.0827	-0.0151	-0.117	0.88649	0.287742	0.953	0.712	FALSE	FALSE
CTR9	RNA polymerase-associated protein CTR9 homolog	0.0711	-0.088	0.0169	-0.159	0.105	0.254255	0.441337	0.908	0.848	FALSE	FALSE
CTSB	Cathepsin B	0.473	-0.308	-0.164	-0.781	0.144	0.0191049	0.604959	0.613	0.906	FALSE	FALSE
CTSC	Dipeptidyl peptidase 1	0.0266	0.0513	-0.0779	0.0247	-0.129	0.94173	0.703442	0.955	0.925	FALSE	FALSE
CTSD	Cathepsin D	0.422	-0.261	-0.162	-0.683	0.0989	0.0495804	0.746607	0.773	0.932	FALSE	FALSE
CTTN	Src substrate cortactin	-0.0135	0.059	-0.0455	0.0725	-0.105	0.638358	0.501168	0.943	0.875	FALSE	FALSE
CTTNBP2	Cortactin-binding protein 2	-0.0195	0.0257	-0.0062	0.0453	-0.0319	0.82255	0.874185	0.951	0.946	FALSE	FALSE
CTTNBP2NL	CTTNBP2 N-terminal-like protein	0.134	-0.0761	-0.0577	-0.21	0.0184	0.148338	0.891864	0.877	0.947	FALSE	FALSE
CUEDC1	CUE domain-containing protein 1	-0.415	0.22	0.195	0.635	-0.0248	0.0396581	0.926166	0.742	0.95	FALSE	FALSE
CUL1	Cullin-1	0.0684	0.00109	-0.0695	-0.0674	-0.0706	0.504426	0.484513	0.936	0.869	FALSE	FALSE
CUL2	Cullin-2	0.0379	0.0169	-0.0548	-0.0211	-0.0716	0.839417	0.49683	0.951	0.874	FALSE	FALSE
CUL3	Cullin-3	0.0473	0.0321	-0.0794	-0.0152	-0.112	0.889633	0.323518	0.953	0.757	FALSE	FALSE
CUL4A	Cullin-4A	-0.0825	0.144	-0.0618	0.227	-0.206	0.384371	0.427378	0.926	0.841	FALSE	FALSE
CUL4A.1	Cullin-4A	0.222	-0.0625	-0.159	-0.284	-0.0968	0.0768873	0.509172	0.823	0.878	FALSE	FALSE
CUL4B	Cullin-4B	0.204	-0.0595	-0.145	-0.264	-0.0851	0.107684	0.574911	0.853	0.899	FALSE	FALSE
CUL5	Cullin-5	0.0398	0.00991	-0.0497	-0.0299	-0.0597	0.78156	0.58319	0.949	0.901	FALSE	FALSE
CUL7	Cullin-7	-0.367	0.279	0.0872	0.646	-0.192	0.204248	0.691805	0.896	0.923	FALSE	FALSE
CUL7.1	Cullin-7	-0.326	0.297	0.0284	0.623	-0.269	0.0330562	0.299695	0.714	0.728	FALSE	FALSE
CUX1	Homeobox protein cut-like 1	0.529	-0.229	-0.299	-0.758	-0.0699	0.043692	0.830959	0.756	0.941	FALSE	FALSE
CWC22	Pre-mRNA-splicing factor CWC22 homolog	-0.054	0.129	-0.0753	0.183	-0.205	0.460951	0.412502	0.933	0.832	FALSE	FALSE
CWC27	Spliceosome-associated protein CWC27 homolog	-0.191	0.0293	0.161	0.22	0.132	0.549028	0.717225	0.939	0.927	FALSE	FALSE
CWF19L1	CWF19-like protein 1	0.159	-0.139	-0.0205	-0.298	0.118	0.561482	0.816122	0.939	0.94	FALSE	FALSE
CXADR	Coxsackievirus and adenovirus receptor	0.0937	-0.0538	-0.0399	-0.148	0.0139	0.522781	0.951404	0.937	0.952	FALSE	FALSE
CXCR4	C-X-C chemokine receptor type 4	-0.373	0.11	0.262	0.483	0.152	0.0480709	0.485671	0.769	0.869	FALSE	FALSE
CXorf38	Uncharacterized protein CXorf38	-0.0686	0.00194	0.0667	0.0706	0.0647	0.86857	0.879319	0.952	0.946	FALSE	FALSE
CXXC1	CXXC-type zinc finger protein 1	-0.124	0.0232	0.101	0.147	0.0777	0.453738	0.689103	0.932	0.923	FALSE	FALSE
CXXC4	CXXC-type zinc finger protein 4	-0.447	0.0407	0.406	0.487	0.365	0.356286	0.484135	0.923	0.868	FALSE	FALSE
CYB561D2	Transmembrane reductase CYB561D2	0.0439	-0.135	0.0914	-0.179	0.227	0.426362	0.320072	0.93	0.753	FALSE	FALSE
CYB5B	Cytochrome b5 type B	0.0296	0.0212	-0.0508	-0.00844	-0.072	0.969006	0.74109	0.955	0.931	FALSE	FALSE
CYB5R1	NADH-cytochrome b5 reductase 1	0.234	-0.149	-0.0856	-0.383	0.0632	0.0410031	0.698989	0.747	0.925	FALSE	FALSE
CYB5R3	NADH-cytochrome b5 reductase 3	0.81	-0.719	-0.0907	-1.53	0.628	0.00133764	0.0837831	0.0841	0.188	FALSE	FALSE
CYB5R4	Cytochrome b5 reductase 4	-0.112	0.417	-0.305	0.529	-0.722	0.360272	0.222102	0.923	0.59	FALSE	FALSE
CYBC1	Cytochrome b-245 chaperone 1	-0.26	0.171	0.089	0.431	-0.0821	0.00263024	0.437713	0.174	0.846	FALSE	FALSE
CYC1	"Cytochrome c1, heme protein, mitochondrial"	0.604	-0.349	-0.254	-0.953	0.0952	0.0183809	0.77592	0.605	0.935	FALSE	FALSE
CYCS	Cytochrome c	-0.219	0.078	0.141	0.297	0.063	0.429544	0.86433	0.93	0.945	FALSE	FALSE
CYFIP1.1	Cytoplasmic FMR1-interacting protein 1	0.0276	-0.0334	0.00581	-0.0609	0.0392	0.650282	0.769814	0.944	0.935	FALSE	FALSE
CYFIP2	Cytoplasmic FMR1-interacting protein 2	0.0511	-0.0338	-0.0173	-0.085	0.0165	0.544814	0.905275	0.938	0.948	FALSE	FALSE
CYLD	Ubiquitin carboxyl-terminal hydrolase CYLD	0.0633	0.0255	-0.0888	-0.0378	-0.114	0.751695	0.351783	0.948	0.785	FALSE	FALSE
CYP46A1	Cholesterol 24-hydroxylase	0.178	-0.0573	-0.121	-0.235	-0.0632	0.137994	0.669765	0.872	0.92	FALSE	FALSE
CYP4X1	Cytochrome P450 4X1	0.453	-0.18	-0.273	-0.633	-0.0938	0.0486609	0.739476	0.771	0.931	FALSE	FALSE
CYP51A1	Lanosterol 14-alpha demethylase	0.278	-0.106	-0.172	-0.384	-0.066	0.10435	0.76127	0.851	0.934	FALSE	FALSE
CYP7B1	Cytochrome P450 7B1	-0.251	0.039	0.212	0.29	0.173	0.406904	0.615582	0.928	0.909	FALSE	FALSE
CYRIA	CYFIP-related Rac1 interactor A	0.143	-0.271	0.128	-0.414	0.4	0.0932678	0.103293	0.841	0.253	FALSE	FALSE
CYRIA.1	CYFIP-related Rac1 interactor A	0.328	-0.282	-0.046	-0.611	0.236	0.0174253	0.281595	0.593	0.702	FALSE	FALSE
CYTH1	Cytohesin-3	-0.0841	0.114	-0.0299	0.198	-0.144	0.255246	0.399295	0.908	0.823	FALSE	FALSE
CYTH2	Cytohesin-3	0.61	-0.103	-0.507	-0.713	-0.404	0.406711	0.633025	0.928	0.913	FALSE	FALSE
CYTH2.1	Cytohesin-2	0.0692	-0.045	-0.0241	-0.114	0.0209	0.43614	0.884586	0.931	0.946	FALSE	FALSE
D2HGDH	"D-2-hydroxyglutarate dehydrogenase, mitochondrial"	-0.227	0.0859	0.141	0.313	0.0549	0.0673413	0.719911	0.809	0.928	FALSE	FALSE
DAAM1	Disheveled-associated activator of morphogenesis 1	-0.0781	0.0128	0.0654	0.0909	0.0526	0.487689	0.684926	0.935	0.922	FALSE	FALSE
DAB1	Disabled homolog 1	-0.495	0.302	0.192	0.797	-0.11	0.203407	0.853676	0.896	0.944	FALSE	FALSE
DAB2IP	Disabled homolog 2-interacting protein	0.0152	0.00633	-0.0215	-0.00883	-0.0278	0.932631	0.790339	0.954	0.937	FALSE	FALSE
DAB2IP.1	Disabled homolog 2-interacting protein	-0.0641	0.21	-0.146	0.274	-0.356	0.305074	0.192319	0.916	0.513	FALSE	FALSE
DAB2IP.2	Disabled homolog 2-interacting protein	-0.15	-0.0146	0.164	0.135	0.179	0.616169	0.509471	0.942	0.878	FALSE	FALSE
DACH1	Dachshund homolog 1	0.209	-0.0698	-0.139	-0.278	-0.069	0.238341	0.760181	0.905	0.933	FALSE	FALSE
DACT3	Dapper homolog 3	-0.0869	0.13	-0.0431	0.217	-0.173	0.375413	0.475126	0.925	0.865	FALSE	FALSE
DAD1	Dolichyl-diphosphooligosaccharide--protein glycosyltransferase subunit DAD1	-0.152	0.079	0.0727	0.231	-0.00634	0.228247	0.972291	0.902	0.953	FALSE	FALSE
DAG1	Dystroglycan 1	-0.224	0.0797	0.145	0.304	0.0649	0.0706998	0.668362	0.814	0.919	FALSE	FALSE
DAGLA	Diacylglycerol lipase-alpha	-0.225	0.0461	0.179	0.271	0.133	0.547265	0.766022	0.939	0.934	FALSE	FALSE
DAGLB	Diacylglycerol lipase-beta	0.298	-0.135	-0.162	-0.433	-0.0267	0.092251	0.909084	0.84	0.948	FALSE	FALSE
DAP3	"28S ribosomal protein S29, mitochondrial"	0.0711	-0.0123	-0.0588	-0.0834	-0.0465	0.630849	0.787732	0.943	0.937	FALSE	FALSE
DAPK1	Death-associated protein kinase 1	0.0407	-0.0276	-0.0131	-0.0683	0.0145	0.741191	0.943853	0.948	0.951	FALSE	FALSE
DARS1	"Aspartate--tRNA ligase, cytoplasmic"	-0.0808	0.0831	-0.00231	0.164	-0.0855	0.103646	0.366814	0.85	0.799	FALSE	FALSE
DARS2	"Aspartate--tRNA ligase, mitochondrial"	-0.068	0.0153	0.0527	0.0833	0.0374	0.438366	0.723708	0.931	0.928	FALSE	FALSE
DAXX	Death domain-associated protein 6	0.191	0.0117	-0.203	-0.18	-0.215	0.373215	0.292485	0.925	0.718	FALSE	FALSE
DAZAP1	DAZ-associated protein 1	0.161	-0.0516	-0.109	-0.213	-0.0577	0.217885	0.726132	0.9	0.929	FALSE	FALSE
DBN1	Drebrin	0.135	0.0195	-0.155	-0.116	-0.174	0.414808	0.231657	0.929	0.612	FALSE	FALSE
DBNL	Drebrin-like protein	-0.061	0.116	-0.0553	0.177	-0.172	0.214599	0.228157	0.899	0.604	FALSE	FALSE
DBR1	Lariat debranching enzyme	-0.00186	0.15	-0.148	0.152	-0.299	0.606064	0.322747	0.942	0.756	FALSE	FALSE
DBT	"Lipoamide acyltransferase component of branched-chain alpha-keto acid dehydrogenase complex, mitochondrial"	-0.0263	0.0414	-0.015	0.0677	-0.0564	0.565209	0.630713	0.94	0.912	FALSE	FALSE
DCAF1	DDB1- and CUL4-associated factor 1	-0.151	0.188	-0.0364	0.339	-0.224	0.161549	0.33782	0.882	0.772	FALSE	FALSE
DCAF11	DDB1- and CUL4-associated factor 11	-0.414	0.201	0.213	0.615	0.0121	0.133755	0.974559	0.87	0.953	FALSE	FALSE
DCAF5	DDB1- and CUL4-associated factor 5	0.16	-0.0904	-0.07	-0.251	0.0204	0.32689	0.934425	0.919	0.95	FALSE	FALSE
DCAF7	DDB1- and CUL4-associated factor 7	0.0226	0.00615	-0.0287	-0.0164	-0.0349	0.884825	0.758979	0.953	0.933	FALSE	FALSE
DCAF8	DDB1- and CUL4-associated factor 8	-0.538	0.207	0.33	0.745	0.123	0.0583515	0.725913	0.793	0.929	FALSE	FALSE
DCAKD	Dephospho-CoA kinase domain-containing protein	-0.154	0.086	0.0682	0.24	-0.0178	0.0909712	0.890613	0.839	0.947	FALSE	FALSE
DCBLD2	"Discoidin, CUB and LCCL domain-containing protein 2"	-0.121	0.0539	0.0668	0.175	0.013	0.351816	0.943273	0.922	0.951	FALSE	FALSE
DCC	Netrin receptor DCC	0.176	-0.108	-0.0686	-0.284	0.0393	0.252249	0.868905	0.907	0.945	FALSE	FALSE
DCHS1	Protocadherin-16	-0.2	0.106	0.0938	0.306	-0.0123	0.102279	0.942572	0.849	0.951	FALSE	FALSE
DCLK1	Serine/threonine-protein kinase DCLK1	0.0794	0.0186	-0.098	-0.0608	-0.117	0.632515	0.368128	0.943	0.8	FALSE	FALSE
DCLK1.1	Serine/threonine-protein kinase DCLK1	0.368	-0.26	-0.108	-0.627	0.152	0.0350094	0.556652	0.723	0.894	FALSE	FALSE
DCLK2	Neuronal migration protein doublecortin	0.3	-0.084	-0.216	-0.384	-0.132	0.0349973	0.409761	0.723	0.83	FALSE	FALSE
DCLK2.1	Serine/threonine-protein kinase DCLK2	0.197	-0.0798	-0.117	-0.276	-0.037	0.163441	0.842279	0.883	0.943	FALSE	FALSE
DCP1A	mRNA-decapping enzyme 1A	0.0902	0.00345	-0.0936	-0.0867	-0.0971	0.508265	0.460593	0.936	0.858	FALSE	FALSE
DCP1B	mRNA-decapping enzyme 1B	-0.0405	0.0826	-0.0421	0.123	-0.125	0.375088	0.369263	0.925	0.801	FALSE	FALSE
DCP2	m7GpppN-mRNA hydrolase	-0.405	0.238	0.166	0.643	-0.0723	0.226927	0.886713	0.902	0.947	FALSE	FALSE
DCPS	m7GpppX diphosphatase	-0.149	0.136	0.0135	0.285	-0.122	0.309847	0.654293	0.917	0.917	FALSE	FALSE
DCTN1	Dynactin subunit 1	0.0726	-0.0217	-0.0509	-0.0942	-0.0292	0.499605	0.831904	0.935	0.942	FALSE	FALSE
DCTN2	Dynactin subunit 2	0.0182	0.0569	-0.0751	0.0387	-0.132	0.791509	0.377789	0.95	0.807	FALSE	FALSE
DCTN4	Dynactin subunit 4	-0.0293	0.0445	-0.0152	0.0738	-0.0596	0.520848	0.602158	0.937	0.906	FALSE	FALSE
DCTN5	Dynactin subunit 5	-0.189	0.0514	0.138	0.24	0.0862	0.43569	0.776034	0.931	0.935	FALSE	FALSE
DCTN6	Dynactin subunit 6	1.16	-0.856	-0.309	-2.02	0.548	0.00541425	0.336539	0.312	0.771	FALSE	FALSE
DCUN1D1	DCN1-like protein 1	0.56	-0.318	-0.242	-0.878	0.0755	0.0222105	0.814161	0.643	0.94	FALSE	FALSE
DCUN1D3	DCN1-like protein 3	0.193	-0.288	0.0953	-0.482	0.384	0.0588006	0.117481	0.794	0.296	FALSE	FALSE
DCX	Neuronal migration protein doublecortin	0.201	-0.0828	-0.118	-0.284	-0.0354	0.15763	0.850522	0.881	0.943	FALSE	FALSE
DCXR	L-xylulose reductase	0.0868	-0.0344	-0.0524	-0.121	-0.018	0.427729	0.904357	0.93	0.948	FALSE	FALSE
DDAH1	"N(G),N(G)-dimethylarginine dimethylaminohydrolase 1"	-0.196	0.134	0.062	0.331	-0.0723	0.160132	0.743695	0.882	0.931	FALSE	FALSE
DDAH1.1	"N(G),N(G)-dimethylarginine dimethylaminohydrolase 1"	0.192	-0.0754	-0.117	-0.267	-0.0413	0.365835	0.886099	0.924	0.947	FALSE	FALSE
DDB1	DNA damage-binding protein 1	-0.00215	0.0273	-0.0251	0.0294	-0.0524	0.812524	0.674021	0.951	0.92	FALSE	FALSE
DDC	Aromatic-L-amino-acid decarboxylase	-2.92	1.45	1.48	4.37	0.0289	0.0191216	0.985073	0.613	0.954	FALSE	FALSE
DDHD1	Phospholipase DDHD1	0.0644	0.0555	-0.12	-0.00886	-0.175	0.9652	0.398679	0.955	0.823	FALSE	FALSE
DDHD2	Phospholipase DDHD2	0.0755	0.0552	-0.131	-0.0203	-0.186	0.851631	0.114348	0.952	0.286	FALSE	FALSE
DDI2	Protein DDI1 homolog 2	0.239	-0.0461	-0.193	-0.285	-0.147	0.102932	0.370963	0.849	0.802	FALSE	FALSE
DDOST	Dolichyl-diphosphooligosaccharide--protein glycosyltransferase 48 kDa subunit	0.095	-0.0338	-0.0611	-0.129	-0.0273	0.528007	0.892338	0.937	0.947	FALSE	FALSE
DDRGK1	DDRGK domain-containing protein 1	-0.328	0.12	0.208	0.448	0.0882	0.00600387	0.486535	0.335	0.869	FALSE	FALSE
DDX1	ATP-dependent RNA helicase DDX1	-0.0229	0.0433	-0.0204	0.0662	-0.0637	0.620123	0.633295	0.943	0.913	FALSE	FALSE
DDX17	ATP-dependent RNA helicase DDX3X	0.486	-0.235	-0.251	-0.721	-0.0157	0.114025	0.97011	0.858	0.953	FALSE	FALSE
DDX17.1	Probable ATP-dependent RNA helicase DDX5	0.379	-0.194	-0.184	-0.573	0.0102	0.0323675	0.964297	0.711	0.953	FALSE	FALSE
DDX17.2	Probable ATP-dependent RNA helicase DDX17	0.231	-0.167	-0.0636	-0.399	0.104	0.0698872	0.60083	0.813	0.905	FALSE	FALSE
DDX18	ATP-dependent RNA helicase DDX18	0.188	-0.178	-0.00969	-0.366	0.169	0.114768	0.439054	0.858	0.847	FALSE	FALSE
DDX19A	ATP-dependent RNA helicase DDX19A	-0.16	0.0933	0.0669	0.254	-0.0264	0.263772	0.903509	0.91	0.948	FALSE	FALSE
DDX19B	ATP-dependent RNA helicase DDX19B	-0.168	0.132	0.0357	0.3	-0.0966	0.08957	0.552013	0.837	0.892	FALSE	FALSE
DDX20	Probable ATP-dependent RNA helicase DDX20	-0.0581	-0.0411	0.0991	0.017	0.14	0.937353	0.52201	0.954	0.883	FALSE	FALSE
DDX21	ATP-dependent RNA helicase DDX50	0.255	-0.312	0.0574	-0.566	0.369	0.146324	0.324951	0.876	0.758	FALSE	FALSE
DDX21.1	Nucleolar RNA helicase 2	0.0602	-0.306	0.246	-0.366	0.552	0.107529	0.025762	0.853	0.0163	FALSE	FALSE
DDX23	Probable ATP-dependent RNA helicase DDX23	-0.0427	0.0151	0.0276	0.0578	0.0125	0.571561	0.901888	0.94	0.948	FALSE	FALSE
DDX24	ATP-dependent RNA helicase DDX24	0.159	-0.0801	-0.0788	-0.239	0.00129	0.22807	0.994558	0.902	0.954	FALSE	FALSE
DDX28	Probable ATP-dependent RNA helicase DDX28	-0.266	0.196	0.0701	0.461	-0.125	0.146452	0.673432	0.876	0.92	FALSE	FALSE
DDX39A	ATP-dependent RNA helicase DDX39A	-0.00799	0.0177	-0.00971	0.0257	-0.0274	0.93484	0.930498	0.954	0.95	FALSE	FALSE
DDX39A.1	ATP-dependent RNA helicase DDX39A	0.0959	-0.0211	-0.0747	-0.117	-0.0536	0.263194	0.596639	0.909	0.904	FALSE	FALSE
DDX39B	Spliceosome RNA helicase DDX39B	0.115	-0.0493	-0.0655	-0.164	-0.0162	0.173783	0.886286	0.887	0.947	FALSE	FALSE
DDX3X	ATP-dependent RNA helicase DDX3X	0.222	-0.0309	-0.191	-0.253	-0.16	0.0487554	0.17973	0.771	0.482	FALSE	FALSE
DDX41	Probable ATP-dependent RNA helicase DDX41	-0.0848	0.107	-0.0217	0.191	-0.128	0.612524	0.733017	0.942	0.93	FALSE	FALSE
DDX42	ATP-dependent RNA helicase DDX42	0.0678	0.0134	-0.0812	-0.0544	-0.0946	0.717993	0.533419	0.947	0.887	FALSE	FALSE
DDX46	Probable ATP-dependent RNA helicase DDX46	-0.0122	5.99e-05	0.0121	0.0122	0.012	0.961058	0.96163	0.955	0.952	FALSE	FALSE
DDX47	Probable ATP-dependent RNA helicase DDX47	0.325	-0.3	-0.0251	-0.625	0.275	0.0457395	0.329284	0.762	0.763	FALSE	FALSE
DDX49	Probable ATP-dependent RNA helicase DDX49	0.0249	0.0405	-0.0654	0.0155	-0.106	0.977156	0.845667	0.956	0.943	FALSE	FALSE
DDX5	Probable ATP-dependent RNA helicase DDX5	0.44	-0.237	-0.203	-0.677	0.0336	0.0320758	0.900884	0.709	0.948	FALSE	FALSE
DDX50	ATP-dependent RNA helicase DDX50	-0.0177	-0.114	0.132	-0.0968	0.247	0.678357	0.304654	0.945	0.734	FALSE	FALSE
DDX51	ATP-dependent RNA helicase DDX51	0.036	-0.138	0.102	-0.174	0.239	0.285453	0.153214	0.913	0.412	FALSE	FALSE
DDX54	ATP-dependent RNA helicase DDX54	-0.215	0.0192	0.196	0.234	0.177	0.248095	0.375132	0.907	0.805	FALSE	FALSE
DDX56	Probable ATP-dependent RNA helicase DDX56	0.461	-0.376	-0.0846	-0.837	0.291	0.0300302	0.386177	0.698	0.814	FALSE	FALSE
DDX6	Probable ATP-dependent RNA helicase DDX6	0.11	-0.000842	-0.109	-0.111	-0.108	0.396287	0.40667	0.927	0.828	FALSE	FALSE
DEGS1	Sphingolipid delta(4)-desaturase DES1	0.0965	-0.127	0.0305	-0.223	0.158	0.167577	0.316023	0.885	0.748	FALSE	FALSE
DEK	Protein DEK	-0.0515	-0.00896	0.0605	0.0425	0.0694	0.790685	0.66614	0.95	0.919	FALSE	FALSE
DENND10	Putative DENN domain-containing protein 10 B	-0.123	0.0663	0.0563	0.189	-0.01	0.186981	0.940995	0.891	0.951	FALSE	FALSE
DENND11	DENN domain-containing protein 11	-0.94	0.052	0.888	0.992	0.836	0.0662789	0.111151	0.807	0.277	FALSE	FALSE
DENND1A	DENN domain-containing protein 1A	0.00378	0.257	-0.261	0.253	-0.518	0.278964	0.0448319	0.912	0.0586	FALSE	FALSE
DENND2A	DENN domain-containing protein 2A	0.0445	-0.0287	-0.0158	-0.0733	0.013	0.650636	0.935703	0.944	0.951	FALSE	FALSE
DENND4B	DENN domain-containing protein 4B	0.125	-0.0561	-0.0686	-0.181	-0.0125	0.206488	0.92693	0.897	0.95	FALSE	FALSE
DENND5B	DENN domain-containing protein 5B	-0.246	0.247	-0.00174	0.493	-0.249	0.222586	0.52287	0.901	0.883	FALSE	FALSE
DERA	Deoxyribose-phosphate aldolase	0.0202	-0.00534	-0.0149	-0.0256	-0.00954	0.884335	0.956698	0.953	0.952	FALSE	FALSE
DERL1	Derlin-1	0.0691	-0.0883	0.0192	-0.157	0.108	0.477799	0.624756	0.934	0.911	FALSE	FALSE
DERL2	Derlin-2	-0.103	-0.199	0.302	-0.0956	0.501	0.739635	0.10912	0.948	0.271	FALSE	FALSE
DERPC	Decreased expression in renal and prostate cancer protein	0.0253	-0.106	0.0811	-0.132	0.187	0.626688	0.491994	0.943	0.872	FALSE	FALSE
DET1	DET1 homolog	0.235	0.0795	-0.314	-0.155	-0.394	0.457773	0.0833175	0.932	0.186	FALSE	FALSE
DEUP1	Deuterosome assembly protein 1	-0.263	0.135	0.128	0.398	-0.007	0.497271	0.990343	0.935	0.954	FALSE	FALSE
DFFA	DNA fragmentation factor subunit alpha	-0.067	0.113	-0.0458	0.18	-0.158	0.393028	0.448895	0.927	0.852	FALSE	FALSE
DGAT1	Diacylglycerol O-acyltransferase 1	0.0892	-0.131	0.0414	-0.22	0.172	0.366583	0.475427	0.924	0.865	FALSE	FALSE
DGCR2	Integral membrane protein DGCR2/IDD	-0.843	0.374	0.469	1.22	0.095	0.252317	0.925644	0.907	0.95	FALSE	FALSE
DGCR8	Microprocessor complex subunit DGCR8	-0.318	0.241	0.077	0.558	-0.164	0.210088	0.700047	0.898	0.925	FALSE	FALSE
DGKE	Diacylglycerol kinase epsilon	0.153	-0.0977	-0.0554	-0.251	0.0423	0.1011	0.762954	0.848	0.934	FALSE	FALSE
DGKI	Diacylglycerol kinase iota	0.0358	0.224	-0.26	0.188	-0.483	0.459082	0.0803542	0.933	0.177	FALSE	FALSE
DGKQ	Diacylglycerol kinase theta	0.0123	-0.0459	0.0336	-0.0582	0.0795	0.718617	0.624323	0.947	0.911	FALSE	FALSE
DGLUCY	"D-glutamate cyclase, mitochondrial"	0.181	-0.122	-0.0595	-0.303	0.0625	0.0293121	0.600665	0.694	0.905	FALSE	FALSE
DGUOK	"Deoxyguanosine kinase, mitochondrial"	0.0854	-0.127	0.0418	-0.213	0.169	0.0853504	0.157334	0.833	0.424	FALSE	FALSE
DHCR24	Delta(24)-sterol reductase	0.239	-0.149	-0.0904	-0.387	0.0581	0.114322	0.797086	0.858	0.938	FALSE	FALSE
DHCR7	7-dehydrocholesterol reductase	0.0568	-0.0378	-0.019	-0.0945	0.0188	0.631441	0.923564	0.943	0.95	FALSE	FALSE
DHDDS	Dehydrodolichyl diphosphate synthase complex subunit DHDDS	-0.634	0.262	0.372	0.895	0.111	0.142114	0.845708	0.874	0.943	FALSE	FALSE
DHODH	"Dihydroorotate dehydrogenase (quinone), mitochondrial"	0.0256	0.0153	-0.0409	-0.0103	-0.0562	0.941266	0.689695	0.955	0.923	FALSE	FALSE
DHPS	Deoxyhypusine synthase	0.0333	0.0287	-0.062	-0.00461	-0.0907	0.980108	0.626691	0.956	0.911	FALSE	FALSE
DHRS13	Dehydrogenase/reductase SDR family member 13	0.0463	-0.0785	0.0323	-0.125	0.111	0.473568	0.523177	0.934	0.883	FALSE	FALSE
DHRS7	Dehydrogenase/reductase SDR family member 7	0.0998	-0.0647	-0.035	-0.164	0.0297	0.240926	0.825045	0.905	0.941	FALSE	FALSE
DHRS7B	Dehydrogenase/reductase SDR family member 7B	0.127	-0.0339	-0.0927	-0.161	-0.0588	0.276486	0.680406	0.912	0.922	FALSE	FALSE
DHTKD1	2-oxoadipate dehydrogenase complex component E1	-0.104	0.0847	0.0194	0.189	-0.0653	0.145842	0.593073	0.876	0.904	FALSE	FALSE
DHX15	ATP-dependent RNA helicase DHX15	0.0363	0.0192	-0.0555	-0.0171	-0.0747	0.927462	0.69298	0.954	0.924	FALSE	FALSE
DHX15.1	ATP-dependent RNA helicase DHX15	0.0577	-0.0317	-0.026	-0.0894	0.00569	0.728723	0.982301	0.947	0.954	FALSE	FALSE
DHX16	Pre-mRNA-splicing factor ATP-dependent RNA helicase DHX16	0.000466	-0.0842	0.0838	-0.0847	0.168	0.691757	0.438354	0.946	0.847	FALSE	FALSE
DHX29	Putative ATP-dependent RNA helicase DHX57	0.0023	0.112	-0.114	0.11	-0.226	0.591897	0.282591	0.941	0.704	FALSE	FALSE
DHX29.1	ATP-dependent RNA helicase DHX29	-0.124	0.0475	0.0767	0.172	0.0292	0.484558	0.903837	0.934	0.948	FALSE	FALSE
DHX30	ATP-dependent RNA helicase DHX30	0.118	-0.0507	-0.0672	-0.169	-0.0166	0.366703	0.927462	0.924	0.95	FALSE	FALSE
DHX32	Putative pre-mRNA-splicing factor ATP-dependent RNA helicase DHX32	-0.197	-0.25	0.447	-0.053	0.698	0.909084	0.159432	0.954	0.429	FALSE	FALSE
DHX36	Putative ATP-dependent RNA helicase DHX57	-0.0845	0.0149	0.0696	0.0994	0.0547	0.451316	0.67471	0.932	0.921	FALSE	FALSE
DHX36.1	ATP-dependent DNA/RNA helicase DHX36	-0.117	0.0754	0.042	0.193	-0.0334	0.268126	0.841982	0.91	0.943	FALSE	FALSE
DHX37	Probable ATP-dependent RNA helicase DHX37	0.108	-0.374	0.266	-0.482	0.64	0.558226	0.440763	0.939	0.848	FALSE	FALSE
DHX38	Pre-mRNA-splicing factor ATP-dependent RNA helicase PRP16	-0.016	-0.0505	0.0664	-0.0345	0.117	0.869268	0.580651	0.952	0.9	FALSE	FALSE
DHX40	Probable ATP-dependent RNA helicase DHX40	-0.617	0.293	0.324	0.91	0.0304	0.0454662	0.938995	0.762	0.951	FALSE	FALSE
DHX57	Putative ATP-dependent RNA helicase DHX57	-0.0747	-0.0104	0.0851	0.0644	0.0954	0.76153	0.65394	0.949	0.917	FALSE	FALSE
DHX8	ATP-dependent RNA helicase DHX8	0.21	-0.0743	-0.136	-0.285	-0.0615	0.27644	0.807056	0.912	0.939	FALSE	FALSE
DHX9	ATP-dependent RNA helicase A	0.264	-0.171	-0.093	-0.434	0.0778	0.0508749	0.69221	0.776	0.924	FALSE	FALSE
DIABLO	Diablo IAP-binding mitochondrial protein	-0.0958	-0.0145	0.11	0.0813	0.125	0.74259	0.615967	0.948	0.909	FALSE	FALSE
DIAPH1	Protein diaphanous homolog 1	-0.23	0.117	0.113	0.347	-0.00425	0.0487204	0.977995	0.771	0.953	FALSE	FALSE
DICER1	Endoribonuclease Dicer	0.00869	0.0227	-0.0314	0.014	-0.0541	0.917446	0.690361	0.954	0.923	FALSE	FALSE
DIDO1	Death-inducer obliterator 1	0.131	-0.11	-0.0214	-0.241	0.0882	0.0796018	0.482996	0.826	0.868	FALSE	FALSE
DIMT1	Probable dimethyladenosine transferase	0.433	0.746	-1.18	0.312	-1.92	0.807636	0.159273	0.95	0.429	FALSE	FALSE
DIP2A	Disco-interacting protein 2 homolog A	0.124	-0.417	0.293	-0.541	0.709	0.233066	0.129236	0.903	0.338	FALSE	FALSE
DIP2A.1	Disco-interacting protein 2 homolog A	0.0425	-0.0669	0.0244	-0.109	0.0913	0.496672	0.568796	0.935	0.897	FALSE	FALSE
DIP2A.2	Disco-interacting protein 2 homolog A	0.0902	-0.139	0.0483	-0.229	0.187	0.309768	0.401533	0.917	0.825	FALSE	FALSE
DIP2B	Disco-interacting protein 2 homolog B	0.0463	-0.0392	-0.00712	-0.0855	0.0321	0.570812	0.830063	0.94	0.941	FALSE	FALSE
DIP2B.1	Disco-interacting protein 2 homolog B	-0.0377	0.0338	0.00384	0.0715	-0.03	0.693624	0.868197	0.946	0.945	FALSE	FALSE
DIP2C	Disco-interacting protein 2 homolog C	0.15	-0.107	-0.043	-0.257	0.0643	0.161685	0.710399	0.882	0.926	FALSE	FALSE
DIPK1A	Divergent protein kinase domain 1A	0.484	-0.305	-0.179	-0.788	0.125	0.0746384	0.752986	0.82	0.932	FALSE	FALSE
DIPK1B	Divergent protein kinase domain 1B	0.0741	-0.0113	-0.0628	-0.0854	-0.0515	0.668969	0.795565	0.945	0.938	FALSE	FALSE
DIPK2A	Divergent protein kinase domain 2A	-0.629	0.196	0.433	0.826	0.237	0.0205403	0.432115	0.628	0.843	FALSE	FALSE
DIRAS1	GTP-binding protein Di-Ras1	-0.0203	0.0454	-0.0251	0.0657	-0.0705	0.610645	0.585119	0.942	0.902	FALSE	FALSE
DIRAS2	GTP-binding protein Di-Ras2	0.3	-0.128	-0.172	-0.428	-0.0434	0.103777	0.857056	0.85	0.944	FALSE	FALSE
DIS3	Exosome complex exonuclease RRP44	0.0168	0.0726	-0.0894	0.0559	-0.162	0.749299	0.365445	0.948	0.797	FALSE	FALSE
DIS3L2	DIS3-like exonuclease 2	0.0196	0.04	-0.0596	0.0205	-0.0997	0.870201	0.434885	0.952	0.845	FALSE	FALSE
DISP1	Protein dispatched homolog 1	0.379	-0.17	-0.21	-0.549	-0.0401	0.0547517	0.873768	0.785	0.946	FALSE	FALSE
DISP2	Protein dispatched homolog 2	0.212	-0.168	-0.0443	-0.38	0.124	0.0901494	0.548664	0.838	0.891	FALSE	FALSE
DKC1	H/ACA ribonucleoprotein complex subunit DKC1	0.0626	0.0724	-0.135	0.00978	-0.207	0.968865	0.418215	0.955	0.835	FALSE	FALSE
DKK3	Dickkopf-related protein 3	0.335	-0.367	0.0316	-0.702	0.398	0.0851905	0.29768	0.833	0.725	FALSE	FALSE
DLAT	"Dihydrolipoyllysine-residue acetyltransferase component of pyruvate dehydrogenase complex, mitochondrial"	0.162	-0.0735	-0.0886	-0.235	-0.0151	0.266661	0.940794	0.91	0.951	FALSE	FALSE
DLD	"Dihydrolipoyl dehydrogenase, mitochondrial"	0.0716	-0.0265	-0.0451	-0.0981	-0.0186	0.643941	0.929832	0.944	0.95	FALSE	FALSE
DLG1	Disks large homolog 4	0.0374	-0.0072	-0.0302	-0.0446	-0.023	0.743495	0.865567	0.948	0.945	FALSE	FALSE
DLG1.1	Disks large homolog 4	-0.416	0.261	0.155	0.678	-0.106	0.0143683	0.638521	0.55	0.914	FALSE	FALSE
DLG1.2	Disks large homolog 1	-1.59	1.58	0.0104	3.16	-1.57	0.0491197	0.284632	0.772	0.707	FALSE	FALSE
DLG1.3	Disks large homolog 1	0.122	0.00069	-0.123	-0.121	-0.123	0.581268	0.574966	0.941	0.899	FALSE	FALSE
DLG2	Disks large homolog 2	0.201	0.0566	-0.257	-0.144	-0.314	0.595833	0.263295	0.941	0.673	FALSE	FALSE
DLG3	Disks large homolog 3	0.2	-0.0633	-0.137	-0.263	-0.0733	0.0312792	0.488745	0.705	0.87	FALSE	FALSE
DLG4	Disks large homolog 4	0.0157	0.0378	-0.0535	0.0221	-0.0913	0.878019	0.531731	0.953	0.886	FALSE	FALSE
DLG5	Disks large homolog 5	-0.0444	-0.0357	0.0801	0.00873	0.116	0.957411	0.485312	0.955	0.869	FALSE	FALSE
DLGAP3	Disks large-associated protein 3	0.247	-0.507	0.26	-0.754	0.767	0.115154	0.109732	0.858	0.273	FALSE	FALSE
DLGAP4	Disks large-associated protein 4	0.0119	0.0579	-0.0699	0.046	-0.128	0.739629	0.366932	0.948	0.799	FALSE	FALSE
DLK1	Protein delta homolog 1	0.234	-0.104	-0.13	-0.338	-0.0261	0.24955	0.926008	0.907	0.95	FALSE	FALSE
DLST	"Dihydrolipoyllysine-residue succinyltransferase component of 2-oxoglutarate dehydrogenase complex, mitochondrial"	0.103	-0.0134	-0.0895	-0.116	-0.0762	0.55955	0.700566	0.939	0.925	FALSE	FALSE
DMAP1	DNA methyltransferase 1-associated protein 1	0.0997	-0.0448	-0.0549	-0.145	-0.0101	0.313028	0.94186	0.917	0.951	FALSE	FALSE
DMD	Dystrophin	-0.0821	-0.0427	0.125	0.0394	0.168	0.830003	0.372857	0.951	0.804	FALSE	FALSE
DMTN	Dematin	0.17	-0.176	0.00577	-0.347	0.182	0.0891832	0.339863	0.837	0.774	FALSE	FALSE
DMWD	Dystrophia myotonica WD repeat-containing protein	-0.501	0.307	0.194	0.808	-0.114	0.113072	0.808981	0.857	0.939	FALSE	FALSE
DMXL1	DmX-like protein 2	-0.563	0.951	-0.388	1.51	-1.34	0.306407	0.362227	0.916	0.795	FALSE	FALSE
DMXL1.1	DmX-like protein 1	0.269	-0.289	0.0193	-0.558	0.308	0.0655587	0.273398	0.806	0.69	FALSE	FALSE
DMXL2	DmX-like protein 2	0.0592	-0.062	0.00281	-0.121	0.0648	0.34497	0.60613	0.922	0.907	FALSE	FALSE
DNA2	DNA replication ATP-dependent helicase/nuclease DNA2	0.534	-0.643	0.108	-1.18	0.751	0.0934693	0.259345	0.841	0.666	FALSE	FALSE
DNAAF5	Dynein axonemal assembly factor 5	-1.31	0.762	0.545	2.07	-0.216	0.0910231	0.845853	0.839	0.943	FALSE	FALSE
DNAAF9	Dynein axonemal assembly factor 9	-0.166	0.177	-0.0109	0.343	-0.188	0.612391	0.780189	0.942	0.936	FALSE	FALSE
DNAH8	Dynein axonemal heavy chain 8	-0.183	0.00579	0.177	0.188	0.171	0.598037	0.631666	0.941	0.912	FALSE	FALSE
DNAJA1	DnaJ homolog subfamily A member 1	-0.137	0.128	0.00943	0.265	-0.118	0.154997	0.503194	0.88	0.876	FALSE	FALSE
DNAJA2	DnaJ homolog subfamily A member 2	-0.049	0.0737	-0.0247	0.123	-0.0983	0.323992	0.424145	0.919	0.839	FALSE	FALSE
DNAJA3	"DnaJ homolog subfamily A member 3, mitochondrial"	0.191	-0.0848	-0.106	-0.276	-0.0216	0.137122	0.900386	0.871	0.948	FALSE	FALSE
DNAJB1	DnaJ homolog subfamily B member 1	-0.0906	0.122	-0.0314	0.213	-0.153	0.0765138	0.180706	0.822	0.485	FALSE	FALSE
DNAJB1.1	DnaJ homolog subfamily B member 1	0.108	-0.0362	-0.0719	-0.144	-0.0357	0.318215	0.798724	0.918	0.938	FALSE	FALSE
DNAJB11	DnaJ homolog subfamily B member 11	0.0473	-0.00352	-0.0437	-0.0508	-0.0402	0.777488	0.822737	0.949	0.941	FALSE	FALSE
DNAJB12	DnaJ homolog subfamily B member 12	0.12	-0.0133	-0.107	-0.134	-0.0939	0.261947	0.421596	0.909	0.837	FALSE	FALSE
DNAJB14	DnaJ homolog subfamily B member 14	0.064	0.119	-0.183	0.0552	-0.302	0.841427	0.290427	0.952	0.715	FALSE	FALSE
DNAJB2	DnaJ homolog subfamily B member 2	0.000299	-0.0396	0.0393	-0.0399	0.0789	0.785126	0.592369	0.95	0.903	FALSE	FALSE
DNAJB5	DnaJ homolog subfamily B member 5	0.00273	0.169	-0.172	0.166	-0.341	0.371675	0.0883416	0.925	0.203	FALSE	FALSE
DNAJB6	DnaJ homolog subfamily B member 6	0.687	-0.156	-0.531	-0.844	-0.375	0.107204	0.443723	0.853	0.849	FALSE	FALSE
DNAJC1	DnaJ homolog subfamily C member 1	-1.65	1.28	0.368	2.92	-0.91	0.00127812	0.170463	0.08	0.458	FALSE	FALSE
DNAJC10	DnaJ homolog subfamily C member 10	-0.244	0.11	0.134	0.354	0.0234	0.0340304	0.870139	0.719	0.945	FALSE	FALSE
DNAJC11	DnaJ homolog subfamily C member 11	0.117	-0.0782	-0.0388	-0.195	0.0393	0.287337	0.824131	0.914	0.941	FALSE	FALSE
DNAJC13	DnaJ homolog subfamily C member 13	-0.109	0.00498	0.104	0.114	0.0986	0.405553	0.467761	0.928	0.861	FALSE	FALSE
DNAJC14	DnaJ homolog subfamily C member 14	0.195	0.119	-0.314	-0.0755	-0.433	0.825968	0.228942	0.951	0.606	FALSE	FALSE
DNAJC16	DnaJ homolog subfamily C member 16	-0.0197	0.0991	-0.0795	0.119	-0.179	0.533142	0.356262	0.938	0.789	FALSE	FALSE
DNAJC17	DnaJ homolog subfamily C member 17	0.068	-0.217	0.149	-0.285	0.365	0.153965	0.0778391	0.879	0.168	FALSE	FALSE
DNAJC2	DnaJ homolog subfamily C member 2	-0.589	0.16	0.429	0.749	0.269	0.0836958	0.49783	0.831	0.874	FALSE	FALSE
DNAJC3	DnaJ homolog subfamily C member 3	-0.104	0.0577	0.0461	0.162	-0.0117	0.291414	0.936982	0.914	0.951	FALSE	FALSE
DNAJC5	DnaJ homolog subfamily C member 5	0.38	-0.502	0.122	-0.882	0.624	0.0239139	0.0846314	0.658	0.191	FALSE	FALSE
DNAJC6	Putative tyrosine-protein phosphatase auxilin	0.149	-0.0597	-0.0896	-0.209	-0.0299	0.0784585	0.78013	0.825	0.936	FALSE	FALSE
DNAJC7	DnaJ homolog subfamily C member 7	-0.112	0.141	-0.0294	0.253	-0.171	0.0427453	0.143548	0.753	0.384	FALSE	FALSE
DNER	Delta and Notch-like epidermal growth factor-related receptor	0.19	-0.296	0.106	-0.486	0.401	0.0292039	0.0599745	0.694	0.109	FALSE	FALSE
DNM1	Dynamin-2	0.0791	0.0411	-0.12	-0.038	-0.161	0.756577	0.210041	0.949	0.561	FALSE	FALSE
DNM1.1	Dynamin-2	0.0585	0.02	-0.0785	-0.0385	-0.0985	0.767601	0.45617	0.949	0.856	FALSE	FALSE
DNM1.2	Dynamin-1	0.128	-0.0204	-0.107	-0.148	-0.0869	0.204994	0.44203	0.897	0.849	FALSE	FALSE
DNM1.3	Dynamin-1	0.116	-0.0223	-0.0937	-0.138	-0.0714	0.254457	0.543589	0.908	0.89	FALSE	FALSE
DNM1L	Dynamin-1-like protein	0.0356	0.0429	-0.0785	0.00735	-0.121	0.945986	0.281275	0.955	0.702	FALSE	FALSE
DNM2	Dynamin-2	-0.23	0.119	0.111	0.35	-0.00846	0.0201741	0.945971	0.624	0.951	FALSE	FALSE
DNM2.1	Dynamin-2	0.00756	0.0117	-0.0193	0.00415	-0.031	0.973602	0.805222	0.955	0.939	FALSE	FALSE
DNM3	Dynamin-3	0.112	-0.012	-0.1	-0.124	-0.0881	0.326614	0.479808	0.919	0.867	FALSE	FALSE
DNMT1	DNA (cytosine-5)-methyltransferase 1	-0.0199	-0.0881	0.108	-0.0682	0.196	0.734332	0.3418	0.948	0.776	FALSE	FALSE
DNMT3A	DNA (cytosine-5)-methyltransferase 3A	0.427	-0.328	-0.0998	-0.755	0.228	0.0153646	0.381901	0.566	0.811	FALSE	FALSE
DNPEP	Aspartyl aminopeptidase	-0.186	0.0887	0.0976	0.275	0.00894	0.290741	0.971563	0.914	0.953	FALSE	FALSE
DOC2A	Double C2-like domain-containing protein alpha	0.0239	-0.00883	-0.0151	-0.0328	-0.00629	0.835548	0.968151	0.951	0.953	FALSE	FALSE
DOCK1	Dedicator of cytokinesis protein 1	-0.77	0.243	0.527	1.01	0.284	0.243765	0.733397	0.906	0.93	FALSE	FALSE
DOCK11	Dedicator of cytokinesis protein 11	0.302	-0.25	-0.0516	-0.552	0.199	0.0406425	0.406027	0.746	0.827	FALSE	FALSE
DOCK3	Dedicator of cytokinesis protein 3	-0.0419	0.045	-0.00311	0.087	-0.0482	0.53709	0.730315	0.938	0.929	FALSE	FALSE
DOCK3.1	Dedicator of cytokinesis protein 3	0.00835	-0.0115	0.00313	-0.0198	0.0146	0.89765	0.924495	0.953	0.95	FALSE	FALSE
DOCK4	Dedicator of cytokinesis protein 4	0.145	-0.0731	-0.0716	-0.218	0.00153	0.312541	0.994146	0.917	0.954	FALSE	FALSE
DOCK7	Dedicator of cytokinesis protein 7	0.097	-0.0635	-0.0335	-0.161	0.03	0.214633	0.807797	0.899	0.939	FALSE	FALSE
DOLK	Dolichol kinase	0.0136	-0.017	0.00339	-0.0307	0.0204	0.879552	0.919612	0.953	0.949	FALSE	FALSE
DOLPP1	Dolichyldiphosphatase 1	-0.0934	-0.00285	0.0962	0.0905	0.0991	0.668951	0.640211	0.945	0.914	FALSE	FALSE
DOP1A	Protein dopey-1	-0.0167	-0.101	0.118	-0.0843	0.219	0.781566	0.477857	0.949	0.866	FALSE	FALSE
DOP1A.1	Protein dopey-1	0.699	0.469	-1.17	-0.23	-1.64	0.761146	0.0555029	0.949	0.0936	FALSE	FALSE
DOP1B	Protein dopey-2	-0.0602	-0.031	0.0912	0.0292	0.122	0.921695	0.682892	0.954	0.922	FALSE	FALSE
DPAGT1	UDP-N-acetylglucosamine--dolichyl-phosphate N-acetylglucosaminephosphotransferase	-0.0196	-0.0501	0.0697	-0.0304	0.12	0.892854	0.599088	0.953	0.905	FALSE	FALSE
DPF1	Zinc finger protein neuro-d4	0.152	0.017	-0.169	-0.135	-0.186	0.462489	0.319039	0.933	0.752	FALSE	FALSE
DPF2	Zinc finger protein ubi-d4	0.0272	0.0369	-0.0641	0.00976	-0.101	0.964144	0.643948	0.955	0.915	FALSE	FALSE
DPF3	Zinc finger protein DPF3	0.0701	-0.0149	-0.0553	-0.085	-0.0404	0.620365	0.81265	0.943	0.94	FALSE	FALSE
DPH5	Diphthine methyl ester synthase	-0.151	0.147	0.00478	0.298	-0.142	0.12863	0.443406	0.867	0.849	FALSE	FALSE
DPM1	Dolichol-phosphate mannosyltransferase subunit 1	0.0338	-0.0819	0.0482	-0.116	0.13	0.348847	0.29561	0.922	0.722	FALSE	FALSE
DPP10	Dipeptidyl aminopeptidase-like protein 6	0.378	-0.152	-0.226	-0.53	-0.0739	0.0627557	0.771009	0.801	0.935	FALSE	FALSE
DPP10.1	Inactive dipeptidyl peptidase 10	0.395	-0.231	-0.164	-0.626	0.0672	0.0486903	0.809326	0.771	0.939	FALSE	FALSE
DPP3	Dipeptidyl peptidase 3	-0.0833	0.11	-0.0267	0.193	-0.137	0.182901	0.332753	0.89	0.767	FALSE	FALSE
DPP6	Dipeptidyl aminopeptidase-like protein 6	0.293	-0.221	-0.0722	-0.514	0.149	0.153812	0.66054	0.879	0.918	FALSE	FALSE
DPP7	Dipeptidyl peptidase 2	-0.262	0.185	0.0765	0.447	-0.109	0.113139	0.676763	0.857	0.921	FALSE	FALSE
DPP8	Dipeptidyl peptidase 8	0.0345	0.0349	-0.0693	0.000445	-0.104	0.999425	0.865992	0.956	0.945	FALSE	FALSE
DPP9	Dipeptidyl peptidase 9	-0.132	0.162	-0.0303	0.295	-0.193	0.0344642	0.134675	0.721	0.356	FALSE	FALSE
DPY19L3	Probable C-mannosyltransferase DPY19L3	-0.263	0.0906	0.173	0.354	0.082	0.0170418	0.506664	0.589	0.877	FALSE	FALSE
DPYSL2	Dihydropyrimidinase-related protein 3	0.09	0.074	-0.164	-0.016	-0.238	0.908433	0.115232	0.954	0.288	FALSE	FALSE
DPYSL2.1	Dihydropyrimidinase-related protein 2	-0.0197	0.0501	-0.0305	0.0698	-0.0806	0.576792	0.520783	0.94	0.882	FALSE	FALSE
DPYSL3	Dihydropyrimidinase-related protein 4	1.32	-0.763	-0.555	-2.08	0.208	0.0468814	0.82074	0.766	0.94	FALSE	FALSE
DPYSL3.1	Dihydropyrimidinase-related protein 3	0.161	0.00181	-0.163	-0.159	-0.165	0.280348	0.265474	0.912	0.677	FALSE	FALSE
DPYSL4	Dihydropyrimidinase-related protein 4	0.0235	0.0465	-0.07	0.0229	-0.117	0.847755	0.343211	0.952	0.777	FALSE	FALSE
DPYSL5	Dihydropyrimidinase-related protein 5	0.0155	0.0376	-0.0531	0.022	-0.0907	0.85388	0.455777	0.952	0.856	FALSE	FALSE
DRG1	Developmentally-regulated GTP-binding protein 1	-0.0657	0.0401	0.0256	0.106	-0.0145	0.435851	0.913344	0.931	0.949	FALSE	FALSE
DRG2	Developmentally-regulated GTP-binding protein 2	-0.196	0.0801	0.115	0.276	0.0353	0.182168	0.856247	0.89	0.944	FALSE	FALSE
DROSHA	Ribonuclease 3	0.352	-0.347	-0.0051	-0.699	0.342	0.069995	0.336775	0.813	0.771	FALSE	FALSE
DST	Dystonin	0.0814	-0.0723	-0.00917	-0.154	0.0631	0.231133	0.609228	0.903	0.907	FALSE	FALSE
DST.1	Dystonin	0.117	-0.116	-0.000702	-0.233	0.115	0.0800247	0.350006	0.827	0.784	FALSE	FALSE
DSTN	Destrin	-0.0812	0.0316	0.0496	0.113	0.0179	0.596816	0.932343	0.941	0.95	FALSE	FALSE
DSTYK	Dual serine/threonine and tyrosine protein kinase	-0.0665	0.245	-0.179	0.312	-0.424	0.523305	0.390506	0.937	0.817	FALSE	FALSE
DTD1	D-aminoacyl-tRNA deacylase 1	0.155	-0.107	-0.0477	-0.261	0.0591	0.226348	0.774466	0.902	0.935	FALSE	FALSE
DTD2	D-aminoacyl-tRNA deacylase 2	-0.6	0.363	0.236	0.963	-0.127	0.0691264	0.788946	0.812	0.937	FALSE	FALSE
DTNA	Dystrobrevin beta	-0.158	0.164	-0.00662	0.322	-0.171	0.0369855	0.221414	0.732	0.589	FALSE	FALSE
DTNA.1	Dystrobrevin alpha	0.217	-0.0781	-0.139	-0.295	-0.0604	0.225459	0.794449	0.902	0.938	FALSE	FALSE
DTNB	Dystrobrevin beta	0.254	-0.0601	-0.194	-0.314	-0.134	0.276141	0.632224	0.912	0.912	FALSE	FALSE
DTX3	Probable E3 ubiquitin-protein ligase DTX3	-0.161	0.0681	0.0928	0.229	0.0247	0.116245	0.853966	0.859	0.944	FALSE	FALSE
DUS2	tRNA-dihydrouridine(20) synthase [NAD(P)+]-like	-0.446	0.185	0.261	0.632	0.0754	0.450323	0.926906	0.932	0.95	FALSE	FALSE
DUS3L	tRNA-dihydrouridine(47) synthase [NAD(P)(+)]-like	-0.257	-0.112	0.369	0.145	0.481	0.806407	0.424472	0.95	0.839	FALSE	FALSE
DUSP12	Dual specificity protein phosphatase 12	0.0525	-0.0138	-0.0387	-0.0663	-0.0248	0.622465	0.852668	0.943	0.944	FALSE	FALSE
DUSP4	Dual specificity protein phosphatase 4	1.17	-0.0334	-1.14	-1.2	-1.1	0.138368	0.169806	0.872	0.456	FALSE	FALSE
DVL1	Segment polarity protein dishevelled homolog DVL-1	-0.013	-0.223	0.236	-0.21	0.458	0.627708	0.302489	0.943	0.732	FALSE	FALSE
DVL1.1	Segment polarity protein dishevelled homolog DVL-1	0.268	-0.106	-0.162	-0.375	-0.0552	0.003927	0.57208	0.245	0.898	FALSE	FALSE
DVL2	Segment polarity protein dishevelled homolog DVL-2	-0.439	0.0673	0.372	0.507	0.305	0.217622	0.444252	0.9	0.85	FALSE	FALSE
DVL2.1	Segment polarity protein dishevelled homolog DVL-2	0.0663	0.0302	-0.0966	-0.0361	-0.127	0.888312	0.624173	0.953	0.911	FALSE	FALSE
DVL3	Segment polarity protein dishevelled homolog DVL-3	-0.0426	0.135	-0.0926	0.178	-0.228	0.248773	0.149753	0.907	0.403	FALSE	FALSE
DYM	Dymeclin	0.276	-0.101	-0.175	-0.377	-0.0745	0.0279864	0.61075	0.686	0.908	FALSE	FALSE
DYNC1H1	Cytoplasmic dynein 1 heavy chain 1	0.07	-0.0336	-0.0364	-0.104	-0.00273	0.438671	0.983379	0.931	0.954	FALSE	FALSE
DYNC1I1	Cytoplasmic dynein 1 intermediate chain 1	0.199	-0.1	-0.0981	-0.299	0.00229	0.0583991	0.986912	0.793	0.954	FALSE	FALSE
DYNC1I1.1	Cytoplasmic dynein 1 intermediate chain 1	0.306	-0.166	-0.141	-0.472	0.0247	0.0287839	0.892583	0.691	0.947	FALSE	FALSE
DYNC1I2	Cytoplasmic dynein 1 intermediate chain 2	0.0935	-0.0043	-0.0892	-0.0978	-0.0849	0.371108	0.434608	0.924	0.845	FALSE	FALSE
DYNC1LI1	Cytoplasmic dynein 1 light intermediate chain 2	0.0819	0.0209	-0.103	-0.061	-0.124	0.613178	0.317461	0.942	0.75	FALSE	FALSE
DYNC1LI1.1	Cytoplasmic dynein 1 light intermediate chain 1	0.0281	0.0514	-0.0794	0.0233	-0.131	0.834142	0.258577	0.951	0.665	FALSE	FALSE
DYNC1LI2	Cytoplasmic dynein 1 light intermediate chain 2	0.0592	0.0283	-0.0875	-0.0309	-0.116	0.816062	0.393672	0.951	0.819	FALSE	FALSE
DYNC2H1	Cytoplasmic dynein 2 heavy chain 1	-0.61	0.338	0.273	0.948	-0.065	0.00590363	0.805649	0.332	0.939	FALSE	FALSE
DYNC2LI1	Cytoplasmic dynein 2 light intermediate chain 1	-0.258	0.18	0.0782	0.438	-0.102	0.307522	0.806693	0.917	0.939	FALSE	FALSE
DYNLL1	"Dynein light chain 1, cytoplasmic"	-0.272	0.18	0.0928	0.452	-0.0869	0.109342	0.738124	0.854	0.93	FALSE	FALSE
DYNLL2	"Dynein light chain 2, cytoplasmic"	-0.252	0.131	0.121	0.383	-0.0104	0.153674	0.966893	0.879	0.953	FALSE	FALSE
DYNLT1	Dynein light chain Tctex-type 1	-0.336	0.102	0.235	0.438	0.133	0.16506	0.656166	0.884	0.917	FALSE	FALSE
DYRK1A	Dual specificity tyrosine-phosphorylation-regulated kinase 1A	0.071	0.0254	-0.0963	-0.0456	-0.122	0.799735	0.503898	0.95	0.876	FALSE	FALSE
DYRK1A.1	Dual specificity tyrosine-phosphorylation-regulated kinase 1A	-0.238	0.171	0.067	0.408	-0.103	0.0167572	0.467257	0.585	0.861	FALSE	FALSE
DYRK1B	Dual specificity tyrosine-phosphorylation-regulated kinase 1B	-0.802	0.755	0.047	1.56	-0.708	0.184246	0.52739	0.89	0.885	FALSE	FALSE
DZIP3	E3 ubiquitin-protein ligase DZIP3	0.841	-0.406	-0.435	-1.25	-0.0285	0.182929	0.974248	0.89	0.953	FALSE	FALSE
EARS2	"Probable glutamate--tRNA ligase, mitochondrial"	0.0342	0.0262	-0.0604	-0.00805	-0.0866	0.950212	0.50755	0.955	0.878	FALSE	FALSE
EBF2	Transcription factor COE3	0.216	-0.0549	-0.161	-0.271	-0.106	0.145264	0.544631	0.875	0.89	FALSE	FALSE
EBF3	Transcription factor COE3	0.0607	-0.0398	-0.0209	-0.101	0.019	0.650389	0.931463	0.944	0.95	FALSE	FALSE
EBP	"3-beta-hydroxysteroid-Delta(8),Delta(7)-isomerase"	-0.113	0.0407	0.0718	0.153	0.0311	0.326048	0.837028	0.919	0.942	FALSE	FALSE
ECE1	Endothelin-converting enzyme 1	-0.985	0.437	0.548	1.42	0.112	0.0107787	0.80181	0.482	0.938	FALSE	FALSE
ECEL1	Endothelin-converting enzyme-like 1	-0.323	0.148	0.175	0.47	0.0269	0.188625	0.936594	0.892	0.951	FALSE	FALSE
ECHDC1	Ethylmalonyl-CoA decarboxylase	0.849	-0.623	-0.225	-1.47	0.398	0.154034	0.681365	0.879	0.922	FALSE	FALSE
ECHS1	"Enoyl-CoA hydratase, mitochondrial"	0.212	-0.114	-0.098	-0.326	0.0158	0.14798	0.940036	0.877	0.951	FALSE	FALSE
ECI1	"Enoyl-CoA delta isomerase 1, mitochondrial"	0.77	-0.469	-0.3	-1.24	0.169	0.0320826	0.733033	0.709	0.93	FALSE	FALSE
ECI2	Enoyl-CoA delta isomerase 2	-0.378	0.195	0.184	0.573	-0.0109	0.0122803	0.952506	0.513	0.952	FALSE	FALSE
ECPAS	Proteasome adapter and scaffold protein ECM29	-0.0808	0.0476	0.0333	0.128	-0.0143	0.403522	0.924322	0.928	0.95	FALSE	FALSE
ECSIT	"Evolutionarily conserved signaling intermediate in Toll pathway, mitochondrial"	0.004	0.0175	-0.0215	0.0135	-0.0391	0.929521	0.798922	0.954	0.938	FALSE	FALSE
EDC3	Enhancer of mRNA-decapping protein 3	0.00491	0.0809	-0.0858	0.076	-0.167	0.495602	0.155846	0.935	0.42	FALSE	FALSE
EDC4	Enhancer of mRNA-decapping protein 4	0.0846	-0.00236	-0.0823	-0.087	-0.0799	0.495729	0.530498	0.935	0.886	FALSE	FALSE
EDEM3	ER degradation-enhancing alpha-mannosidase-like protein 3	0.149	0.0128	-0.162	-0.137	-0.175	0.223199	0.128997	0.901	0.337	FALSE	FALSE
EDIL3	EGF-like repeat and discoidin I-like domain-containing protein 3	-0.147	0.0573	0.0892	0.204	0.0319	0.391438	0.890681	0.927	0.947	FALSE	FALSE
EDRF1	Erythroid differentiation-related factor 1	-0.957	0.533	0.424	1.49	-0.109	0.101786	0.895811	0.849	0.947	FALSE	FALSE
EEA1	Early endosome antigen 1	0.0625	-0.0113	-0.0511	-0.0738	-0.0398	0.588621	0.768926	0.941	0.935	FALSE	FALSE
EED	Polycomb protein EED	-0.0922	0.193	-0.1	0.285	-0.293	0.558887	0.547956	0.939	0.891	FALSE	FALSE
EEF1A1	Elongation factor 1-alpha 1	-0.207	0.163	0.0443	0.37	-0.118	0.044467	0.467881	0.758	0.861	FALSE	FALSE
EEF1A2	Elongation factor 1-alpha 2	-0.165	0.174	-0.0088	0.339	-0.183	0.0294669	0.191986	0.695	0.512	FALSE	FALSE
EEF1B2.1	Elongation factor 1-beta	0.0453	0.0938	-0.139	0.0485	-0.233	0.85897	0.403643	0.952	0.826	FALSE	FALSE
EEF1D	Elongation factor 1-delta	-0.183	0.0956	0.0869	0.278	-0.00871	0.13495	0.959775	0.87	0.952	FALSE	FALSE
EEF1G	Elongation factor 1-gamma	-0.0823	0.1	-0.0179	0.182	-0.118	0.199546	0.391774	0.895	0.818	FALSE	FALSE
EEF2	Elongation factor 2	-0.0186	0.0947	-0.0761	0.113	-0.171	0.256025	0.102256	0.908	0.25	FALSE	FALSE
EEF2.1	Elongation factor 2	-0.0686	0.11	-0.0415	0.179	-0.152	0.121263	0.179564	0.862	0.482	FALSE	FALSE
EEFSEC	Selenocysteine-specific elongation factor	-0.0473	0.0601	-0.0128	0.107	-0.073	0.415593	0.575983	0.929	0.899	FALSE	FALSE
EFL1	Elongation factor-like GTPase 1	-0.145	0.0957	0.0496	0.241	-0.0461	0.346828	0.853138	0.922	0.944	FALSE	FALSE
EFNB1	Ephrin-B1	-0.0474	0.0121	0.0352	0.0595	0.0231	0.737568	0.896304	0.948	0.947	FALSE	FALSE
EFNB2	Ephrin-B2	0.17	-0.0576	-0.112	-0.228	-0.0548	0.365939	0.823157	0.924	0.941	FALSE	FALSE
EFNB3	Ephrin-B3	-0.216	0.142	0.0735	0.358	-0.0688	0.0623639	0.68864	0.801	0.923	FALSE	FALSE
EFR3B	Protein EFR3 homolog B	0.0526	-0.0805	0.0278	-0.133	0.108	0.294827	0.388513	0.915	0.815	FALSE	FALSE
EFTUD2	116 kDa U5 small nuclear ribonucleoprotein component	0.0157	-0.011	-0.00467	-0.0267	0.00633	0.798677	0.951595	0.95	0.952	FALSE	FALSE
EGFR	Epidermal growth factor receptor	-1.23	0.49	0.737	1.72	0.247	0.0364874	0.727195	0.73	0.929	FALSE	FALSE
EGLN1	Egl nine homolog 1	0.0272	0.046	-0.0732	0.0189	-0.119	0.915133	0.506708	0.954	0.877	FALSE	FALSE
EHBP1	EH domain-binding protein 1	-0.0499	0.0557	-0.00583	0.106	-0.0615	0.355063	0.582964	0.923	0.901	FALSE	FALSE
EHD1	EH domain-containing protein 4	-0.0757	0.148	-0.0727	0.224	-0.221	0.12444	0.12889	0.864	0.337	FALSE	FALSE
EHD1.1	EH domain-containing protein 1	0.0329	0.0608	-0.0937	0.0278	-0.154	0.777672	0.143848	0.949	0.385	FALSE	FALSE
EHD1.2	EH domain-containing protein 1	-0.00565	0.0574	-0.0517	0.063	-0.109	0.561542	0.325051	0.939	0.759	FALSE	FALSE
EHD3	EH domain-containing protein 4	-0.201	0.138	0.0624	0.339	-0.0761	0.0669162	0.647486	0.808	0.916	FALSE	FALSE
EHD3.1	EH domain-containing protein 3	-0.0743	0.109	-0.0349	0.184	-0.144	0.232364	0.339819	0.903	0.774	FALSE	FALSE
EHMT1	Histone-lysine N-methyltransferase EHMT2	-0.0469	-0.0764	0.123	-0.0295	0.2	0.939597	0.610939	0.955	0.908	FALSE	FALSE
EHMT1.1	Histone-lysine N-methyltransferase EHMT1	0.00973	-0.0156	0.00588	-0.0253	0.0215	0.828213	0.85389	0.951	0.944	FALSE	FALSE
EHMT2	Histone-lysine N-methyltransferase EHMT2	0.0926	-0.0299	-0.0627	-0.122	-0.0327	0.476178	0.846667	0.934	0.943	FALSE	FALSE
EI24	Etoposide-induced protein 2.4 homolog	0.00396	-0.122	0.118	-0.126	0.24	0.458461	0.175967	0.932	0.472	FALSE	FALSE
EIF2A	Eukaryotic translation initiation factor 2A	-0.198	0.054	0.144	0.252	0.0902	0.417191	0.767419	0.929	0.934	FALSE	FALSE
EIF2AK2	"Interferon-induced, double-stranded RNA-activated protein kinase"	-0.206	0.129	0.0776	0.335	-0.0511	0.153833	0.816119	0.879	0.94	FALSE	FALSE
EIF2AK4	eIF-2-alpha kinase GCN2	-0.311	0.215	0.0964	0.526	-0.119	0.0626869	0.639435	0.801	0.914	FALSE	FALSE
EIF2B1	Translation initiation factor eIF-2B subunit alpha	0.351	-0.12	-0.231	-0.47	-0.111	0.00595174	0.405137	0.333	0.827	FALSE	FALSE
EIF2B2	Translation initiation factor eIF-2B subunit beta	-0.0307	0.0831	-0.0524	0.114	-0.135	0.370307	0.291032	0.924	0.716	FALSE	FALSE
EIF2B3	Translation initiation factor eIF-2B subunit gamma	-0.045	0.0243	0.0207	0.0693	-0.00359	0.605558	0.978493	0.942	0.953	FALSE	FALSE
EIF2B4	Translation initiation factor eIF-2B subunit delta	-0.0348	0.076	-0.0412	0.111	-0.117	0.356838	0.330999	0.923	0.765	FALSE	FALSE
EIF2B5	Translation initiation factor eIF-2B subunit epsilon	0.0657	-0.0529	-0.0128	-0.119	0.0402	0.331471	0.735396	0.92	0.93	FALSE	FALSE
EIF2S1	Eukaryotic translation initiation factor 2 subunit 1	-0.0734	0.0461	0.0273	0.12	-0.0189	0.389156	0.889216	0.926	0.947	FALSE	FALSE
EIF2S2	Eukaryotic translation initiation factor 2 subunit 2	-0.121	0.129	-0.00833	0.25	-0.138	0.137738	0.391082	0.872	0.817	FALSE	FALSE
EIF2S3	Eukaryotic translation initiation factor 2 subunit 3	-0.135	0.0997	0.0349	0.234	-0.0649	0.129717	0.652778	0.867	0.917	FALSE	FALSE
EIF3A	Eukaryotic translation initiation factor 3 subunit A	-0.0249	0.0269	-0.00207	0.0518	-0.029	0.766081	0.867428	0.949	0.945	FALSE	FALSE
EIF3B	Eukaryotic translation initiation factor 3 subunit B	-0.0384	0.0409	-0.00251	0.0792	-0.0434	0.572543	0.755607	0.94	0.933	FALSE	FALSE
EIF3C	Eukaryotic translation initiation factor 3 subunit C	-0.0472	0.0595	-0.0124	0.107	-0.0719	0.511114	0.655559	0.936	0.917	FALSE	FALSE
EIF3D	Eukaryotic translation initiation factor 3 subunit D	-0.109	0.11	-0.00147	0.219	-0.112	0.214261	0.510924	0.899	0.879	FALSE	FALSE
EIF3E	Eukaryotic translation initiation factor 3 subunit E	-0.0785	0.0989	-0.0203	0.177	-0.119	0.243861	0.422611	0.906	0.838	FALSE	FALSE
EIF3F	Eukaryotic translation initiation factor 3 subunit F	-0.0519	0.0684	-0.0165	0.12	-0.0849	0.422244	0.567154	0.929	0.897	FALSE	FALSE
EIF3G	Eukaryotic translation initiation factor 3 subunit G	-0.059	0.0918	-0.0327	0.151	-0.124	0.426096	0.50849	0.93	0.878	FALSE	FALSE
EIF3H	Eukaryotic translation initiation factor 3 subunit H	-0.0145	0.0627	-0.0482	0.0772	-0.111	0.764484	0.668062	0.949	0.919	FALSE	FALSE
EIF3I	Eukaryotic translation initiation factor 3 subunit I	-0.0696	0.0814	-0.0118	0.151	-0.0932	0.308159	0.520801	0.917	0.882	FALSE	FALSE
EIF3J	Eukaryotic translation initiation factor 3 subunit J	-0.0242	0.0282	-0.00402	0.0524	-0.0322	0.612467	0.754187	0.942	0.933	FALSE	FALSE
EIF3L	Eukaryotic translation initiation factor 3 subunit L	-0.0252	0.0755	-0.0503	0.101	-0.126	0.451604	0.351808	0.932	0.785	FALSE	FALSE
EIF3M	Eukaryotic translation initiation factor 3 subunit M	-0.0255	0.064	-0.0386	0.0895	-0.103	0.670446	0.626359	0.945	0.911	FALSE	FALSE
EIF4A1	Eukaryotic initiation factor 4A-III	-0.108	0.136	-0.0278	0.244	-0.164	0.278988	0.458215	0.912	0.857	FALSE	FALSE
EIF4A1.1	Eukaryotic initiation factor 4A-I	-0.118	0.141	-0.0231	0.259	-0.164	0.14434	0.335392	0.875	0.77	FALSE	FALSE
EIF4A1.2	Eukaryotic initiation factor 4A-I	-0.018	0.105	-0.0866	0.122	-0.191	0.309172	0.128639	0.917	0.336	FALSE	FALSE
EIF4A2	Eukaryotic initiation factor 4A-II	0.0567	0.037	-0.0937	-0.0196	-0.131	0.880302	0.330652	0.953	0.765	FALSE	FALSE
EIF4A3	Eukaryotic initiation factor 4A-III	0.0294	0.000909	-0.0303	-0.0285	-0.0312	0.793577	0.77443	0.95	0.935	FALSE	FALSE
EIF4B	Eukaryotic translation initiation factor 4B	0.134	0.119	-0.253	-0.0155	-0.372	0.939955	0.0984136	0.955	0.238	FALSE	FALSE
EIF4E	Eukaryotic translation initiation factor 4E	0.743	-0.397	-0.346	-1.14	0.0508	0.00792638	0.879531	0.405	0.946	FALSE	FALSE
EIF4ENIF1	Eukaryotic translation initiation factor 4E transporter	0.082	-0.105	0.0231	-0.187	0.128	0.384414	0.546066	0.926	0.891	FALSE	FALSE
EIF4G1	Eukaryotic translation initiation factor 4 gamma 3	-0.0322	0.0501	-0.0179	0.0823	-0.068	0.569253	0.636823	0.94	0.913	FALSE	FALSE
EIF4G1.1	Eukaryotic translation initiation factor 4 gamma 1	-0.066	0.0383	0.0277	0.104	-0.0106	0.50654	0.945584	0.936	0.951	FALSE	FALSE
EIF4G2	Eukaryotic translation initiation factor 4 gamma 2	0.0399	0.053	-0.0929	0.0131	-0.146	0.906937	0.216363	0.954	0.577	FALSE	FALSE
EIF4G3	Eukaryotic translation initiation factor 4 gamma 3	0.117	-0.0417	-0.0752	-0.159	-0.0335	0.287589	0.816001	0.914	0.94	FALSE	FALSE
EIF5	Eukaryotic translation initiation factor 5	-0.121	0.112	0.00993	0.233	-0.102	0.119815	0.469599	0.862	0.862	FALSE	FALSE
EIF5A	Eukaryotic translation initiation factor 5A-1	-0.183	0.214	-0.0308	0.398	-0.245	0.0140734	0.0902297	0.546	0.21	FALSE	FALSE
EIF5B	Eukaryotic translation initiation factor 5B	-0.183	0.109	0.0742	0.292	-0.0347	0.195384	0.870849	0.894	0.945	FALSE	FALSE
EIF6	Eukaryotic translation initiation factor 6	-0.0769	0.0407	0.0362	0.118	-0.0045	0.557167	0.98187	0.939	0.954	FALSE	FALSE
EIPR1	EARP and GARP complex-interacting protein 1	-0.065	0.0773	-0.0123	0.142	-0.0897	0.425509	0.611234	0.93	0.908	FALSE	FALSE
ELAC1	Zinc phosphodiesterase ELAC protein 1	0.487	0.325	-0.812	-0.162	-1.14	0.8387	0.179049	0.951	0.48	FALSE	FALSE
ELAC2	Zinc phosphodiesterase ELAC protein 2	-0.138	0.0542	0.0837	0.192	0.0294	0.377029	0.889685	0.925	0.947	FALSE	FALSE
ELAPOR1	Endosome/lysosome-associated apoptosis and autophagy regulator 1	0.298	0.428	-0.726	0.13	-1.15	0.905021	0.306366	0.954	0.737	FALSE	FALSE
ELAPOR2	Endosome/lysosome-associated apoptosis and autophagy regulator family member 2	0.402	-0.205	-0.196	-0.607	0.00871	0.0332463	0.971529	0.715	0.953	FALSE	FALSE
ELAVL1	ELAV-like protein 4	0.402	-0.214	-0.188	-0.615	0.0259	0.0281851	0.913275	0.687	0.949	FALSE	FALSE
ELAVL1.1	ELAV-like protein 1	0.637	-0.587	-0.0501	-1.22	0.536	0.0156057	0.216942	0.569	0.578	FALSE	FALSE
ELAVL2	ELAV-like protein 4	0.354	-0.135	-0.219	-0.489	-0.0832	0.00336421	0.504301	0.216	0.876	FALSE	FALSE
ELAVL2.1	ELAV-like protein 4	0.295	-0.0981	-0.197	-0.393	-0.0988	0.037065	0.547934	0.732	0.891	FALSE	FALSE
ELAVL2.2	ELAV-like protein 2	0.0796	0.0188	-0.0985	-0.0608	-0.117	0.667356	0.414279	0.945	0.833	FALSE	FALSE
ELAVL3	ELAV-like protein 4	0.4	-0.171	-0.229	-0.571	-0.0584	0.00237665	0.667061	0.158	0.919	FALSE	FALSE
ELAVL3.1	ELAV-like protein 3	0.186	-0.111	-0.0745	-0.297	0.0367	0.142462	0.845729	0.874	0.943	FALSE	FALSE
ELFN1	Protein ELFN1	0.102	-0.0591	-0.0429	-0.161	0.0161	0.356492	0.924465	0.923	0.95	FALSE	FALSE
ELFN1.1	Protein ELFN1	0.61	-0.286	-0.323	-0.896	-0.0374	0.338346	0.967158	0.921	0.953	FALSE	FALSE
ELFN2	Protein phosphatase 1 regulatory subunit 29	-0.157	0.02	0.138	0.177	0.118	0.659388	0.76953	0.944	0.935	FALSE	FALSE
ELMO1	Engulfment and cell motility protein 1	-0.141	0.571	-0.431	0.712	-1	0.498404	0.347553	0.935	0.781	FALSE	FALSE
ELMO1.1	Engulfment and cell motility protein 1	-0.0816	0.0135	0.0681	0.0951	0.0546	0.489609	0.688545	0.935	0.923	FALSE	FALSE
ELMO2	Engulfment and cell motility protein 2	0.000882	0.108	-0.109	0.107	-0.218	0.681573	0.41384	0.945	0.832	FALSE	FALSE
ELMOD2	ELMO domain-containing protein 2	0.0689	-0.039	-0.0299	-0.108	0.00908	0.494986	0.953506	0.935	0.952	FALSE	FALSE
ELOA	Elongin-A	0.0703	0.0525	-0.123	-0.0178	-0.175	0.894983	0.215977	0.953	0.576	FALSE	FALSE
ELOVL1	Elongation of very long chain fatty acids protein 1	-0.524	0.233	0.291	0.758	0.0579	0.0322056	0.848248	0.71	0.943	FALSE	FALSE
ELOVL2	Elongation of very long chain fatty acids protein 2	0.282	0.273	-0.555	-0.00867	-0.829	0.988189	0.182409	0.956	0.489	FALSE	FALSE
ELOVL2.1	Elongation of very long chain fatty acids protein 2	-0.254	0.0615	0.192	0.315	0.131	0.0565886	0.382679	0.789	0.811	FALSE	FALSE
ELOVL4	Elongation of very long chain fatty acids protein 4	0.454	-0.313	-0.141	-0.767	0.173	0.00418734	0.399973	0.257	0.823	FALSE	FALSE
ELOVL5	Elongation of very long chain fatty acids protein 5	0.112	-0.0599	-0.0524	-0.172	0.00748	0.399614	0.970136	0.927	0.953	FALSE	FALSE
ELOVL6	Elongation of very long chain fatty acids protein 6	0.337	-0.594	0.257	-0.931	0.851	0.0337366	0.04752	0.718	0.0663	FALSE	FALSE
ELP1	Elongator complex protein 1	-0.258	0.131	0.127	0.389	-0.00333	0.0676104	0.986025	0.81	0.954	FALSE	FALSE
ELP2	Elongator complex protein 2	-0.165	0.0748	0.0902	0.24	0.0154	0.330306	0.948742	0.92	0.951	FALSE	FALSE
ELP3	Elongator complex protein 3	-0.205	0.0353	0.17	0.24	0.134	0.334777	0.582209	0.92	0.901	FALSE	FALSE
EMC1	ER membrane protein complex subunit 1	-0.0253	-0.00129	0.0266	0.024	0.0279	0.870181	0.849478	0.952	0.943	FALSE	FALSE
EMC2	ER membrane protein complex subunit 2	0.425	-0.484	0.0595	-0.909	0.544	0.00810975	0.0699716	0.411	0.143	FALSE	FALSE
EMC3	ER membrane protein complex subunit 3	0.246	-0.204	-0.0423	-0.45	0.162	0.0721515	0.478368	0.816	0.866	FALSE	FALSE
EMC4	ER membrane protein complex subunit 4	-1.47	1.08	0.395	2.55	-0.683	0.0671834	0.586624	0.809	0.902	FALSE	FALSE
EMD	Emerin	0.547	-0.591	0.0433	-1.14	0.634	0.0147285	0.122927	0.556	0.316	FALSE	FALSE
EML1	Echinoderm microtubule-associated protein-like 1	0.00299	0.0083	-0.0113	0.00531	-0.0196	0.979829	0.925742	0.956	0.95	FALSE	FALSE
EML1.1	Echinoderm microtubule-associated protein-like 1	-0.052	0.102	-0.0505	0.155	-0.153	0.199636	0.20368	0.895	0.544	FALSE	FALSE
EML1.2	Echinoderm microtubule-associated protein-like 1	0.5	0.416	-0.915	-0.0843	-1.33	0.932024	0.202063	0.954	0.54	FALSE	FALSE
EML2	Echinoderm microtubule-associated protein-like 2	-0.0401	-0.148	0.188	-0.108	0.336	0.630393	0.157582	0.943	0.424	FALSE	FALSE
EML4	Echinoderm microtubule-associated protein-like 4	0.0268	-0.0296	0.00287	-0.0564	0.0325	0.647741	0.791349	0.944	0.937	FALSE	FALSE
EML6	Echinoderm microtubule-associated protein-like 6	0.0418	-0.0396	-0.00216	-0.0815	0.0375	0.840096	0.92594	0.951	0.95	FALSE	FALSE
EMSY	BRCA2-interacting transcriptional repressor EMSY	0.172	-0.0913	-0.081	-0.264	0.0103	0.183472	0.955971	0.89	0.952	FALSE	FALSE
ENAH	Protein enabled homolog	-0.0366	0.0566	-0.02	0.0932	-0.0766	0.467463	0.548059	0.933	0.891	FALSE	FALSE
ENAH.1	Protein enabled homolog	0.0145	0.0297	-0.0442	0.0152	-0.074	0.889475	0.506116	0.953	0.877	FALSE	FALSE
ENC1	Ectoderm-neural cortex protein 1	-0.296	0.141	0.155	0.437	0.0135	0.503845	0.983271	0.936	0.954	FALSE	FALSE
ENDOD1	Endonuclease domain-containing 1 protein	-0.126	0.0533	0.0724	0.179	0.019	0.28449	0.905903	0.913	0.948	FALSE	FALSE
ENGASE	Cytosolic endo-beta-N-acetylglucosaminidase	0.14	-0.143	0.00305	-0.283	0.146	0.202062	0.493635	0.896	0.872	FALSE	FALSE
ENO1	Alpha-enolase	-0.0463	0.0922	-0.0458	0.138	-0.138	0.333679	0.335288	0.92	0.769	FALSE	FALSE
ENO1.1	Alpha-enolase	0.102	-0.0208	-0.0815	-0.123	-0.0606	0.551808	0.767596	0.939	0.934	FALSE	FALSE
ENO2	Gamma-enolase	0.0904	0.0339	-0.124	-0.0566	-0.158	0.710574	0.313767	0.947	0.746	FALSE	FALSE
ENOX1	Ecto-NOX disulfide-thiol exchanger 2	-0.62	0.134	0.485	0.754	0.351	0.0121403	0.171741	0.511	0.461	FALSE	FALSE
ENPP4	Bis(5'-adenosyl)-triphosphatase ENPP4	-0.0128	-0.0372	0.05	-0.0244	0.0873	0.907294	0.679029	0.954	0.921	FALSE	FALSE
ENTPD4	Ectonucleoside triphosphate diphosphohydrolase 4	0.00831	1.12	-1.13	1.11	-2.24	0.443031	0.141229	0.931	0.377	FALSE	FALSE
ENTPD6	Ectonucleoside triphosphate diphosphohydrolase 6	0.221	-0.247	0.0262	-0.468	0.273	0.0419483	0.195782	0.75	0.523	FALSE	FALSE
EP300	Histone acetyltransferase p300	0.173	-0.226	0.053	-0.399	0.279	0.579564	0.697104	0.94	0.924	FALSE	FALSE
EP400	E1A-binding protein p400	0.0159	-0.0631	0.0472	-0.0791	0.11	0.684659	0.572945	0.946	0.898	FALSE	FALSE
EPAS1	Endothelial PAS domain-containing protein 1	0.361	-0.153	-0.208	-0.514	-0.0556	0.03973	0.797454	0.743	0.938	FALSE	FALSE
EPB41	Protein 4.1	0.113	-0.0964	-0.0171	-0.21	0.0793	0.256426	0.656597	0.908	0.917	FALSE	FALSE
EPB41.1	Protein 4.1	0.156	-0.0831	-0.0731	-0.239	0.00999	0.16892	0.95123	0.885	0.952	FALSE	FALSE
EPB41.2	Protein 4.1	0.133	0.0119	-0.145	-0.121	-0.156	0.545166	0.436925	0.938	0.846	FALSE	FALSE
EPB41.3	Protein 4.1	0.00504	-0.0707	0.0656	-0.0757	0.136	0.527481	0.268383	0.937	0.682	FALSE	FALSE
EPB41L1	Band 4.1-like protein 2	0.00723	-0.0527	0.0455	-0.0599	0.0982	0.692221	0.520223	0.946	0.882	FALSE	FALSE
EPB41L1.1	Band 4.1-like protein 1	0.134	-0.0624	-0.0718	-0.197	-0.00947	0.201991	0.94829	0.896	0.951	FALSE	FALSE
EPB41L1.2	Band 4.1-like protein 1	0.0639	-0.0865	0.0227	-0.15	0.109	0.535707	0.651084	0.938	0.916	FALSE	FALSE
EPB41L2.1	Band 4.1-like protein 2	-0.103	0.0347	0.0686	0.138	0.0339	0.327121	0.803883	0.919	0.939	FALSE	FALSE
EPB41L3	Band 4.1-like protein 3	0.115	-0.0523	-0.0623	-0.167	-0.00999	0.375198	0.956566	0.925	0.952	FALSE	FALSE
EPB41L4A	Band 4.1-like protein 4A	0.0462	-0.0941	0.0479	-0.14	0.142	0.620293	0.616079	0.943	0.909	FALSE	FALSE
EPB41L4B	Band 4.1-like protein 4B	-0.344	0.0278	0.316	0.372	0.288	0.213432	0.325074	0.899	0.759	FALSE	FALSE
EPB41L5	Band 4.1-like protein 5	-0.278	0.122	0.156	0.399	0.0345	0.00393622	0.738424	0.245	0.931	FALSE	FALSE
EPC1	Enhancer of polycomb homolog 1	0.105	-0.0433	-0.0613	-0.148	-0.0179	0.308163	0.898316	0.917	0.948	FALSE	FALSE
EPC2	Enhancer of polycomb homolog 2	0.158	-0.197	0.0389	-0.354	0.236	0.143634	0.312889	0.875	0.745	FALSE	FALSE
EPHA2	Ephrin type-A receptor 2	-0.273	-0.0428	0.316	0.23	0.359	0.507265	0.311177	0.936	0.742	FALSE	FALSE
EPHA2.1	Ephrin type-A receptor 2	-0.123	0.0244	0.0982	0.147	0.0738	0.29091	0.585656	0.914	0.902	FALSE	FALSE
EPHA2.2	Ephrin type-A receptor 2	-0.0889	0.00759	0.0813	0.0965	0.0737	0.537045	0.635429	0.938	0.913	FALSE	FALSE
EPHA3	Ephrin type-A receptor 3	-1.04	0.503	0.542	1.55	0.0385	0.00104649	0.904256	0.0634	0.948	FALSE	FALSE
EPHA3.1	Ephrin type-A receptor 3	-0.359	0.114	0.246	0.473	0.132	0.0111741	0.386528	0.491	0.814	FALSE	FALSE
EPHA3.2	Ephrin type-A receptor 3	-0.36	0.155	0.205	0.515	0.0495	0.00271883	0.692881	0.179	0.924	FALSE	FALSE
EPHA4	Ephrin type-B receptor 3	-0.0447	-0.00738	0.0521	0.0373	0.0595	0.809733	0.702104	0.95	0.925	FALSE	FALSE
EPHA4.1	Ephrin type-A receptor 4	-0.11	-0.0141	0.124	0.0962	0.138	0.720231	0.607929	0.947	0.907	FALSE	FALSE
EPHA5	Ephrin type-A receptor 5	-0.0837	-0.0501	0.134	0.0336	0.184	0.787827	0.16564	0.95	0.445	FALSE	FALSE
EPHA5.1	Ephrin type-A receptor 5	-0.234	0.0434	0.191	0.278	0.148	0.440732	0.677822	0.931	0.921	FALSE	FALSE
EPHA7	Ephrin type-B receptor 2	-0.0342	0.00337	0.0308	0.0375	0.0274	0.765524	0.827263	0.949	0.941	FALSE	FALSE
EPHA7.1	Ephrin type-A receptor 7	0.45	-0.254	-0.195	-0.704	0.0586	0.0353905	0.838734	0.725	0.942	FALSE	FALSE
EPHB1	Ephrin type-B receptor 2	0.499	0.26	-0.759	-0.238	-1.02	0.781803	0.255551	0.949	0.659	FALSE	FALSE
EPHB1.1	Ephrin type-B receptor 3	-0.134	-0.0194	0.153	0.114	0.173	0.686682	0.545116	0.946	0.89	FALSE	FALSE
EPHB1.2	Ephrin type-B receptor 1	-0.0437	-0.0155	0.0592	0.0282	0.0746	0.852283	0.624594	0.952	0.911	FALSE	FALSE
EPHB2	Ephrin type-B receptor 2	-0.0279	-0.0169	0.0448	0.011	0.0618	0.928783	0.617259	0.954	0.909	FALSE	FALSE
EPHB3	Ephrin type-B receptor 3	-0.213	0.101	0.112	0.314	0.0112	0.102214	0.949097	0.849	0.951	FALSE	FALSE
EPHB6	Ephrin type-B receptor 6	-0.686	1.12	-0.437	1.81	-1.56	0.286842	0.354104	0.913	0.788	FALSE	FALSE
EPHX1	Epoxide hydrolase 1	0.144	-0.0527	-0.0914	-0.197	-0.0387	0.381491	0.86019	0.926	0.944	FALSE	FALSE
EPHX2	Bifunctional epoxide hydrolase 2	-0.927	0.42	0.507	1.35	0.0874	0.00721108	0.822406	0.381	0.941	FALSE	FALSE
EPM2AIP1	EPM2A-interacting protein 1	-0.0345	0.076	-0.0414	0.111	-0.117	0.489569	0.463756	0.935	0.859	FALSE	FALSE
EPN1	Epsin-1	-0.178	0.134	0.0443	0.313	-0.0898	0.0764853	0.575387	0.822	0.899	FALSE	FALSE
EPN2	Epsin-2	-0.182	0.0818	0.101	0.264	0.0187	0.0757133	0.888692	0.821	0.947	FALSE	FALSE
EPPK1	Epiplakin	-0.0872	-0.0366	0.124	0.0505	0.16	0.914766	0.734888	0.954	0.93	FALSE	FALSE
EPPK1.1	Epiplakin	-0.476	0.223	0.253	0.699	0.0307	0.017149	0.898551	0.59	0.948	FALSE	FALSE
EPRS1	Bifunctional glutamate/proline--tRNA ligase	0.0405	-0.0215	-0.0191	-0.062	0.00239	0.684013	0.987406	0.946	0.954	FALSE	FALSE
EPS15	Epidermal growth factor receptor substrate 15	-0.317	0.253	0.0642	0.57	-0.189	0.0920644	0.54433	0.84	0.89	FALSE	FALSE
EPS15L1	Epidermal growth factor receptor substrate 15-like 1	0.0108	0.0227	-0.0335	0.0118	-0.0562	0.909541	0.59291	0.954	0.904	FALSE	FALSE
EPS8	Epidermal growth factor receptor kinase substrate 8	0.0975	0.163	-0.26	0.0652	-0.423	0.865982	0.290988	0.952	0.716	FALSE	FALSE
ERAL1	"GTPase Era, mitochondrial"	0.158	0.0191	-0.177	-0.139	-0.196	0.790382	0.708033	0.95	0.926	FALSE	FALSE
ERAP1	Endoplasmic reticulum aminopeptidase 1	-0.277	0.132	0.145	0.409	0.012	0.00581318	0.915673	0.328	0.949	FALSE	FALSE
ERBB4	Receptor tyrosine-protein kinase erbB-4	-0.137	-0.0467	0.183	0.09	0.23	0.854187	0.640588	0.952	0.914	FALSE	FALSE
ERC1	ERC protein 2	0.104	0.0015	-0.105	-0.102	-0.107	0.416769	0.397431	0.929	0.822	FALSE	FALSE
ERC1.1	ELKS/Rab6-interacting/CAST family member 1	0.0111	0.0445	-0.0556	0.0335	-0.1	0.793652	0.441393	0.95	0.848	FALSE	FALSE
ERC2	ERC protein 2	0.281	-0.2	-0.0809	-0.481	0.119	0.0275964	0.524598	0.684	0.884	FALSE	FALSE
ERCC2	General transcription and DNA repair factor IIH helicase subunit XPD	-0.0501	0.0932	-0.0431	0.143	-0.136	0.238787	0.260584	0.905	0.668	FALSE	FALSE
ERCC3	General transcription and DNA repair factor IIH helicase subunit XPB	0.0683	0.107	-0.175	0.0388	-0.283	0.860407	0.22221	0.952	0.591	FALSE	FALSE
ERCC4	DNA repair endonuclease XPF	0.114	-0.272	0.159	-0.386	0.431	0.0155314	0.00907953	0.568	0.000626	FALSE	FALSE
ERG28	Ergosterol biosynthetic protein 28 homolog	-0.0853	0.00819	0.0771	0.0935	0.0689	0.51639	0.630208	0.937	0.912	FALSE	FALSE
ERGIC1	Endoplasmic reticulum-Golgi intermediate compartment protein 1	0.307	-0.275	-0.032	-0.582	0.243	0.0111224	0.207902	0.49	0.556	FALSE	FALSE
ERGIC2	Endoplasmic reticulum-Golgi intermediate compartment protein 2	0.0883	-0.125	0.0369	-0.214	0.162	0.172756	0.288739	0.887	0.713	FALSE	FALSE
ERGIC3	Endoplasmic reticulum-Golgi intermediate compartment protein 3	0.0227	0.115	-0.138	0.0927	-0.253	0.695268	0.29875	0.946	0.727	FALSE	FALSE
ERI3	ERI1 exoribonuclease 3	-1.29	0.506	0.785	1.8	0.278	0.0589942	0.742529	0.794	0.931	FALSE	FALSE
ERLEC1	Endoplasmic reticulum lectin 1	0.105	-0.0476	-0.0579	-0.153	-0.0104	0.444913	0.957985	0.931	0.952	FALSE	FALSE
ERLIN1	Erlin-1	-0.371	0.177	0.194	0.548	0.0174	0.00318494	0.898361	0.206	0.948	FALSE	FALSE
ERLIN1.1	Erlin-1	-0.243	0.134	0.109	0.376	-0.0244	0.0162925	0.849235	0.579	0.943	FALSE	FALSE
ERLIN2	Erlin-2	-0.255	0.123	0.132	0.378	0.00874	0.0229997	0.949963	0.65	0.952	FALSE	FALSE
ERMP1	Endoplasmic reticulum metallopeptidase 1	-0.0972	-0.029	0.126	0.0682	0.155	0.724304	0.429483	0.947	0.842	FALSE	FALSE
ERO1A	ERO1-like protein alpha	0.101	-0.0065	-0.0949	-0.108	-0.0884	0.560308	0.632015	0.939	0.912	FALSE	FALSE
ERP29	Endoplasmic reticulum resident protein 29	0.972	-0.45	-0.522	-1.42	-0.0722	0.0306363	0.897533	0.702	0.948	FALSE	FALSE
ERP44	Endoplasmic reticulum resident protein 44	-0.0115	0.00058	0.0109	0.0121	0.0103	0.943117	0.951295	0.955	0.952	FALSE	FALSE
ESRRA	Steroid hormone receptor ERR2	0.809	-0.312	-0.497	-1.12	-0.185	0.0473003	0.709729	0.767	0.926	FALSE	FALSE
ESRRB	Steroid hormone receptor ERR2	0.838	-0.379	-0.458	-1.22	-0.0794	0.0184263	0.852209	0.605	0.944	FALSE	FALSE
ESRRB.1	Steroid hormone receptor ERR2	-0.0582	0.00243	0.0558	0.0607	0.0534	0.813636	0.835645	0.951	0.942	FALSE	FALSE
ESRRG	Estrogen-related receptor gamma	0.13	-0.0854	-0.0444	-0.215	0.041	0.203646	0.798648	0.896	0.938	FALSE	FALSE
ESYT1	Extended synaptotagmin-1	0.0853	-0.0606	-0.0247	-0.146	0.0359	0.495661	0.864919	0.935	0.945	FALSE	FALSE
ESYT2	Extended synaptotagmin-2	0.113	-0.0602	-0.0528	-0.173	0.00739	0.278198	0.961604	0.912	0.952	FALSE	FALSE
ETF1	Eukaryotic peptide chain release factor subunit 1	-0.0508	0.0694	-0.0186	0.12	-0.0881	0.309396	0.449468	0.917	0.852	FALSE	FALSE
ETFB	Electron transfer flavoprotein subunit beta	0.491	-0.189	-0.302	-0.681	-0.113	0.112753	0.775444	0.857	0.935	FALSE	FALSE
ETFDH	"Electron transfer flavoprotein-ubiquinone oxidoreductase, mitochondrial"	-0.0599	0.0335	0.0264	0.0934	-0.00713	0.655502	0.972632	0.944	0.953	FALSE	FALSE
ETNK1	Ethanolamine kinase 1	0.248	-0.116	-0.132	-0.364	-0.0165	0.174234	0.947647	0.887	0.951	FALSE	FALSE
EVI5L	EVI5-like protein	-0.136	0.113	0.0235	0.249	-0.0891	0.179976	0.613114	0.889	0.908	FALSE	FALSE
EVL	Ena/VASP-like protein	0.0794	-0.0043	-0.0751	-0.0837	-0.0708	0.487415	0.555206	0.935	0.893	FALSE	FALSE
EWSR1	RNA-binding protein EWS	0.00701	-0.00964	0.00263	-0.0167	0.0123	0.927151	0.946278	0.954	0.951	FALSE	FALSE
EXD2	Exonuclease 3'-5' domain-containing protein 2	-0.195	0.113	0.0811	0.308	-0.0323	0.074807	0.835444	0.82	0.942	FALSE	FALSE
EXOC1	Exocyst complex component 1	-0.0576	0.0758	-0.0182	0.133	-0.094	0.392531	0.542156	0.927	0.889	FALSE	FALSE
EXOC2	Exocyst complex component 2	-0.0186	0.018	0.000639	0.0366	-0.0173	0.717771	0.863574	0.947	0.945	FALSE	FALSE
EXOC3	Exocyst complex component 3	-0.0711	0.098	-0.0269	0.169	-0.125	0.27404	0.410946	0.911	0.831	FALSE	FALSE
EXOC4	Exocyst complex component 4	-0.0899	0.056	0.0339	0.146	-0.022	0.172418	0.826709	0.886	0.941	FALSE	FALSE
EXOC5	Exocyst complex component 5	-0.0361	0.0713	-0.0352	0.107	-0.106	0.378539	0.382363	0.925	0.811	FALSE	FALSE
EXOC6	Exocyst complex component 6	-0.083	0.0868	-0.00386	0.17	-0.0907	0.245898	0.522548	0.906	0.883	FALSE	FALSE
EXOC6.1	Exocyst complex component 6	-0.0348	0.0874	-0.0526	0.122	-0.14	0.289586	0.229878	0.914	0.608	FALSE	FALSE
EXOC6B	Exocyst complex component 6B	-0.0659	0.0504	0.0155	0.116	-0.035	0.429704	0.808835	0.93	0.939	FALSE	FALSE
EXOC7	Exocyst complex component 7	-0.0905	0.107	-0.0167	0.198	-0.124	0.192196	0.398097	0.893	0.822	FALSE	FALSE
EXOC8	Exocyst complex component 8	-0.0133	0.0296	-0.0163	0.0428	-0.0459	0.718451	0.699351	0.947	0.925	FALSE	FALSE
EXOG	"Nuclease EXOG, mitochondrial"	-0.00469	0.0212	-0.0165	0.0259	-0.0377	0.868974	0.810382	0.952	0.939	FALSE	FALSE
EXOSC1	Exosome complex component CSL4	0.213	-0.249	0.0362	-0.462	0.285	0.0889291	0.266204	0.837	0.678	FALSE	FALSE
EXOSC10	Exosome component 10	0.1	-0.0802	-0.0199	-0.18	0.0603	0.157289	0.616082	0.881	0.909	FALSE	FALSE
EXOSC2	Exosome complex component RRP4	0.877	-0.448	-0.429	-1.32	0.0186	0.0224269	0.969375	0.645	0.953	FALSE	FALSE
EXOSC4	Exosome complex component RRP41	0.404	0.184	-0.588	-0.22	-0.772	0.839256	0.483872	0.951	0.868	FALSE	FALSE
EXOSC7	Exosome complex component RRP42	0.0821	-0.108	0.0263	-0.19	0.135	0.175631	0.32422	0.888	0.758	FALSE	FALSE
EXOSC8	Exosome complex component RRP43	0.229	-0.249	0.0202	-0.479	0.27	0.27998	0.532358	0.912	0.886	FALSE	FALSE
EXOSC9	Exosome complex component RRP45	0.0329	-0.0171	-0.0158	-0.0501	0.00137	0.675563	0.990807	0.945	0.954	FALSE	FALSE
EXT2	Exostosin-2	-0.0324	0.024	0.00836	0.0564	-0.0157	0.668059	0.904683	0.945	0.948	FALSE	FALSE
EXTL2	Exostosin-like 2	0.152	-0.12	-0.0322	-0.271	0.0874	0.0871942	0.547872	0.835	0.891	FALSE	FALSE
EXTL3	Exostosin-like 3	0.274	-0.173	-0.102	-0.447	0.0709	0.0621893	0.74014	0.8	0.931	FALSE	FALSE
EZR	Ezrin	-0.688	0.403	0.285	1.09	-0.118	0.00178848	0.634079	0.117	0.913	FALSE	FALSE
EZR.2	Ezrin	-0.375	0.247	0.128	0.622	-0.119	0.00194605	0.414358	0.128	0.833	FALSE	FALSE
F11R	Junctional adhesion molecule A	-0.254	0.241	0.0125	0.495	-0.229	0.688978	0.852648	0.946	0.944	FALSE	FALSE
F8A3	40-kDa huntingtin-associated protein	-0.164	0.101	0.0634	0.265	-0.0374	0.0793151	0.783945	0.826	0.936	FALSE	FALSE
FAAH	Fatty-acid amide hydrolase 1	0.157	-0.0774	-0.08	-0.235	-0.00263	0.278579	0.989936	0.912	0.954	FALSE	FALSE
FAAP100	Fanconi anemia core complex-associated protein 100	-0.712	0.467	0.245	1.18	-0.223	0.0477862	0.671232	0.768	0.92	FALSE	FALSE
FABP5	Fatty acid-binding protein 5	-0.178	-0.151	0.329	0.0267	0.48	0.937889	0.186007	0.954	0.498	FALSE	FALSE
FADS1	Acyl-CoA (8-3)-desaturase	0.207	-0.203	-0.00422	-0.41	0.199	0.0906826	0.37883	0.838	0.808	FALSE	FALSE
FADS2	Acyl-CoA 6-desaturase	0.0138	0.00297	-0.0168	-0.0108	-0.0197	0.947776	0.904937	0.955	0.948	FALSE	FALSE
FAF1	FAS-associated factor 1	0.0768	0.0422	-0.119	-0.0346	-0.161	0.732358	0.136951	0.948	0.364	FALSE	FALSE
FAF2	FAS-associated factor 2	-0.00652	0.0216	-0.0151	0.0281	-0.0366	0.818528	0.765122	0.951	0.934	FALSE	FALSE
FAH	Fumarylacetoacetase	-0.198	0.133	0.0649	0.332	-0.0684	0.214185	0.787878	0.899	0.937	FALSE	FALSE
FAHD1	"Acylpyruvase FAHD1, mitochondrial"	0.988	-0.631	-0.356	-1.62	0.275	0.0307098	0.66817	0.702	0.919	FALSE	FALSE
FAHD2A	Fumarylacetoacetate hydrolase domain-containing protein 2A	1.16	-1.07	-0.0907	-2.23	0.977	0.00182664	0.0801737	0.12	0.176	FALSE	FALSE
FAM114A2	Protein FAM114A2	-0.187	0.0656	0.121	0.252	0.0556	0.0552441	0.634986	0.786	0.913	FALSE	FALSE
FAM117B	Protein FAM117B	0.0765	-0.00738	-0.0691	-0.0839	-0.0617	0.65013	0.737685	0.944	0.93	FALSE	FALSE
FAM118A	Protein FAM118A	-0.00855	0.039	-0.0304	0.0475	-0.0694	0.805717	0.720044	0.95	0.928	FALSE	FALSE
FAM118B	Protein FAM118B	0.147	0.285	-0.431	0.138	-0.716	0.862747	0.381132	0.952	0.81	FALSE	FALSE
FAM120A	Constitutive coactivator of PPAR-gamma-like protein 1	-0.636	0.293	0.343	0.93	0.0492	0.0980669	0.923552	0.845	0.95	FALSE	FALSE
FAM120B	Constitutive coactivator of peroxisome proliferator-activated receptor gamma	0.0276	-0.0671	0.0395	-0.0947	0.107	0.568682	0.522227	0.94	0.883	FALSE	FALSE
FAM131B	Protein FAM131B	0.0691	0.0374	-0.106	-0.0317	-0.144	0.780737	0.227938	0.949	0.604	FALSE	FALSE
FAM169A	Soluble lamin-associated protein of 75 kDa	0.0904	-0.0961	0.00565	-0.187	0.102	0.341565	0.596421	0.921	0.904	FALSE	FALSE
FAM171A1	Protein FAM171A2	0.0867	-0.109	0.0224	-0.196	0.131	0.303742	0.481614	0.916	0.867	FALSE	FALSE
FAM171A1.1	Protein FAM171A1	0.135	-0.0423	-0.0929	-0.177	-0.0506	0.162507	0.672436	0.883	0.92	FALSE	FALSE
FAM171A2	Protein FAM171A2	0.13	-0.0579	-0.0718	-0.188	-0.0139	0.177827	0.9158	0.888	0.949	FALSE	FALSE
FAM171B	Protein FAM171B	0.17	-0.112	-0.0582	-0.282	0.0538	0.309904	0.841461	0.917	0.943	FALSE	FALSE
FAM172A	Cotranscriptional regulator FAM172A	0.0674	0.021	-0.0884	-0.0465	-0.109	0.687222	0.35402	0.946	0.787	FALSE	FALSE
FAM174A	Membrane protein FAM174A	0.442	0.0802	-0.522	-0.362	-0.602	0.354868	0.140559	0.923	0.375	FALSE	FALSE
FAM177A1	Protein FAM177A1	0.275	-0.0886	-0.187	-0.364	-0.098	0.138565	0.669327	0.872	0.92	FALSE	FALSE
FAM186B	Protein FAM186B	0.329	-0.247	-0.0817	-0.577	0.166	0.0816614	0.583115	0.829	0.901	FALSE	FALSE
FAM193B	Protein FAM193B	0.0352	-0.0297	-0.00546	-0.0649	0.0243	0.829416	0.93572	0.951	0.951	FALSE	FALSE
FAM20B	Glycosaminoglycan xylosylkinase	0.434	-0.17	-0.264	-0.604	-0.0942	0.037418	0.708043	0.734	0.926	FALSE	FALSE
FAM210B	"Protein FAM210B, mitochondrial"	0.0647	-0.0711	0.0064	-0.136	0.0775	0.560818	0.738098	0.939	0.93	FALSE	FALSE
FAM234A	Protein FAM234A	-0.256	0.103	0.152	0.359	0.049	0.0332705	0.735459	0.715	0.93	FALSE	FALSE
FAM234B	Protein FAM234B	0.132	-0.156	0.0245	-0.288	0.181	0.198604	0.404841	0.895	0.827	FALSE	FALSE
FAM3C	Protein FAM3C	1.86	0.0771	-1.93	-1.78	-2.01	0.111474	0.0779199	0.856	0.169	FALSE	FALSE
FAM50A	Protein FAM50A	-0.0378	0.0649	-0.0271	0.103	-0.092	0.660694	0.693578	0.945	0.924	FALSE	FALSE
FAM76B	Protein FAM76B	0.426	-0.166	-0.26	-0.592	-0.0944	0.0826634	0.760004	0.83	0.933	FALSE	FALSE
FAM8A1	Protein FAM8A1	-0.000398	-0.049	0.0494	-0.0486	0.0983	0.816376	0.640073	0.951	0.914	FALSE	FALSE
FAM91A1	Protein FAM91A1	-0.0362	0.338	-0.301	0.374	-0.639	0.314904	0.104091	0.918	0.256	FALSE	FALSE
FAM98A	Protein FAM98B	-0.185	0.0765	0.108	0.261	0.0319	0.318069	0.899715	0.918	0.948	FALSE	FALSE
FAM98A.1	Protein FAM98A	0.14	0.00869	-0.148	-0.131	-0.157	0.483837	0.404438	0.934	0.826	FALSE	FALSE
FAM98B	Protein FAM98B	-0.0797	0.0966	-0.0169	0.176	-0.114	0.411203	0.592001	0.928	0.903	FALSE	FALSE
FAR1	Fatty acyl-CoA reductase 1	0.125	-0.0567	-0.0684	-0.182	-0.0116	0.216063	0.933599	0.899	0.95	FALSE	FALSE
FARP1	"FERM, ARHGEF and pleckstrin domain-containing protein 1"	-0.0426	-0.0229	0.0655	0.0197	0.0885	0.856016	0.424662	0.952	0.839	FALSE	FALSE
FARS2	"Phenylalanine--tRNA ligase, mitochondrial"	-0.0133	0.0404	-0.0271	0.0536	-0.0675	0.74656	0.684958	0.948	0.922	FALSE	FALSE
FARSA	Phenylalanine--tRNA ligase alpha subunit	0.0659	0.0373	-0.103	-0.0286	-0.141	0.851699	0.370073	0.952	0.801	FALSE	FALSE
FARSB	Phenylalanine--tRNA ligase beta subunit	0.0787	0.0345	-0.113	-0.0442	-0.148	0.795677	0.3974	0.95	0.822	FALSE	FALSE
FASN	Fatty acid synthase	0.0375	-0.00152	-0.0359	-0.039	-0.0344	0.778859	0.804123	0.949	0.939	FALSE	FALSE
FASTKD1	"FAST kinase domain-containing protein 1, mitochondrial"	0.0665	-0.0207	-0.0459	-0.0872	-0.0252	0.690755	0.907993	0.946	0.948	FALSE	FALSE
FASTKD2	"FAST kinase domain-containing protein 2, mitochondrial"	0.0494	0.0902	-0.14	0.0408	-0.23	0.820678	0.223104	0.951	0.593	FALSE	FALSE
FASTKD5	"FAST kinase domain-containing protein 5, mitochondrial"	0.0708	0.00209	-0.0729	-0.0687	-0.0749	0.75404	0.732611	0.948	0.93	FALSE	FALSE
FAT1	Protocadherin Fat 1	-0.137	0.0214	0.115	0.158	0.0941	0.543331	0.715611	0.938	0.927	FALSE	FALSE
FAT3	Protocadherin Fat 3	-0.245	0.0564	0.189	0.302	0.133	0.133522	0.484405	0.87	0.868	FALSE	FALSE
FAXC	Failed axon connections homolog	0.336	-0.0882	-0.248	-0.425	-0.16	0.055501	0.423534	0.787	0.838	FALSE	FALSE
FBL	rRNA/tRNA 2'-O-methyltransferase fibrillarin-like protein 1	0.172	-0.0904	-0.0817	-0.263	0.00868	0.121728	0.955766	0.863	0.952	FALSE	FALSE
FBL.1	rRNA 2'-O-methyltransferase fibrillarin	-0.0172	-0.00701	0.0242	0.0102	0.0312	0.93254	0.795775	0.954	0.938	FALSE	FALSE
FBLL1	rRNA/tRNA 2'-O-methyltransferase fibrillarin-like protein 1	0.221	-0.18	-0.0403	-0.401	0.14	0.136491	0.57904	0.871	0.9	FALSE	FALSE
FBXL15	F-box/LRR-repeat protein 15	0.179	-0.356	0.177	-0.535	0.533	0.0933877	0.0945055	0.841	0.225	FALSE	FALSE
FBXL16	F-box/LRR-repeat protein 16	-0.282	0.315	-0.0327	0.596	-0.347	0.0107753	0.0906442	0.482	0.211	FALSE	FALSE
FBXL18	F-box/LRR-repeat protein 18	0.0288	0.0194	-0.0482	-0.00932	-0.0677	0.957511	0.700282	0.955	0.925	FALSE	FALSE
FBXL2	F-box/LRR-repeat protein 2	0.253	-0.0658	-0.187	-0.319	-0.122	0.170197	0.581315	0.886	0.901	FALSE	FALSE
FBXL20	F-box/LRR-repeat protein 20	-0.132	0.0544	0.0776	0.186	0.0233	0.114271	0.830404	0.858	0.941	FALSE	FALSE
FBXO2	F-box only protein 2	0.0874	-0.103	0.0159	-0.191	0.119	0.255373	0.465652	0.908	0.86	FALSE	FALSE
FBXO21	F-box only protein 21	-0.0432	0.0433	-0.000166	0.0865	-0.0435	0.531335	0.750622	0.938	0.932	FALSE	FALSE
FBXO22	F-box only protein 22	-0.462	0.17	0.292	0.632	0.123	0.0909404	0.718362	0.839	0.928	FALSE	FALSE
FBXO30	F-box only protein 30	-0.1	0.238	-0.138	0.338	-0.375	0.365362	0.317269	0.924	0.75	FALSE	FALSE
FBXO38	F-box only protein 38	0.142	-0.213	0.0707	-0.355	0.284	0.200688	0.297993	0.895	0.726	FALSE	FALSE
FBXO41	F-box only protein 41	0.023	-0.033	0.00996	-0.0561	0.043	0.734147	0.79428	0.948	0.938	FALSE	FALSE
FBXO42	F-box only protein 42	0.0381	-0.0249	-0.0131	-0.063	0.0118	0.610692	0.923411	0.942	0.95	FALSE	FALSE
FBXO44	F-box only protein 44	0.968	-0.492	-0.476	-1.46	0.0166	0.00165322	0.959269	0.108	0.952	FALSE	FALSE
FBXO45	F-box/SPRY domain-containing protein 1	0.331	-0.0543	-0.277	-0.385	-0.222	0.0986859	0.31276	0.846	0.744	FALSE	FALSE
FBXO6	F-box only protein 6	0.142	-0.00105	-0.141	-0.143	-0.14	0.641103	0.648384	0.944	0.916	FALSE	FALSE
FBXO7	F-box only protein 7	-0.025	-0.00255	0.0275	0.0224	0.0301	0.879538	0.838964	0.953	0.942	FALSE	FALSE
FBXW11	F-box/WD repeat-containing protein 11	0.143	0.00957	-0.152	-0.133	-0.162	0.385535	0.296805	0.926	0.724	FALSE	FALSE
FBXW2	F-box/WD repeat-containing protein 2	-0.03	0.23	-0.2	0.26	-0.43	0.364574	0.150555	0.924	0.405	FALSE	FALSE
FBXW9	F-box/WD repeat-containing protein 9	-0.323	0.17	0.153	0.493	-0.0174	0.171808	0.959101	0.886	0.952	FALSE	FALSE
FCHSD2	F-BAR and double SH3 domains protein 2	0.0307	0.000688	-0.0314	-0.03	-0.0321	0.87793	0.869638	0.953	0.945	FALSE	FALSE
FCSK	L-fucose kinase	-0.681	0.29	0.392	0.971	0.102	0.0834096	0.840614	0.831	0.942	FALSE	FALSE
FDFT1	Squalene synthase	0.141	-0.0599	-0.0808	-0.201	-0.0209	0.14672	0.871094	0.876	0.945	FALSE	FALSE
FDPS	Farnesyl pyrophosphate synthase	0.0055	0.0227	-0.0282	0.0172	-0.0509	0.901849	0.716259	0.953	0.927	FALSE	FALSE
FDXR	"NADPH:adrenodoxin oxidoreductase, mitochondrial"	-0.273	0.168	0.105	0.44	-0.0624	0.0291864	0.717342	0.694	0.928	FALSE	FALSE
FECH	"Ferrochelatase, mitochondrial"	-0.153	0.101	0.0518	0.255	-0.0496	0.120581	0.743799	0.862	0.931	FALSE	FALSE
FEM1B	Protein fem-1 homolog B	-0.155	0.335	-0.18	0.49	-0.515	0.117253	0.102045	0.86	0.249	FALSE	FALSE
FEN1	Flap endonuclease 1	-0.222	0.0255	0.197	0.248	0.171	0.386133	0.543847	0.926	0.89	FALSE	FALSE
FER	Tyrosine-protein kinase Fer	-0.566	0.33	0.236	0.895	-0.0936	0.00393008	0.686868	0.245	0.923	FALSE	FALSE
FERMT2	Fermitin family homolog 2	-0.379	0.216	0.163	0.595	-0.0525	0.0100172	0.775029	0.464	0.935	FALSE	FALSE
FEZ1	Fasciculation and elongation protein zeta-1	-0.575	0.214	0.36	0.789	0.146	0.243771	0.821608	0.906	0.941	FALSE	FALSE
FGD1	"FYVE, RhoGEF and PH domain-containing protein 1"	-0.0667	0.0787	-0.012	0.145	-0.0907	0.427598	0.616333	0.93	0.909	FALSE	FALSE
FGD3	"FYVE, RhoGEF and PH domain-containing protein 3"	-0.818	0.412	0.405	1.23	-0.00694	0.0101937	0.985424	0.468	0.954	FALSE	FALSE
FGD4	"FYVE, RhoGEF and PH domain-containing protein 4"	0.0914	-0.0716	-0.0198	-0.163	0.0518	0.36608	0.768604	0.924	0.934	FALSE	FALSE
FGF12	Fibroblast growth factor 12	-0.0259	-0.162	0.187	-0.136	0.349	0.794638	0.508384	0.95	0.878	FALSE	FALSE
FGF13	Fibroblast growth factor 13	0.282	-0.418	0.136	-0.699	0.554	0.00616842	0.0193703	0.342	0.00767	FALSE	FALSE
FGFR1	Fibroblast growth factor receptor 1	-1.21	0.64	0.573	1.85	-0.0671	0.110305	0.949758	0.855	0.952	FALSE	FALSE
FH	"Fumarate hydratase, mitochondrial"	0.167	-0.0385	-0.129	-0.206	-0.0902	0.345435	0.671729	0.922	0.92	FALSE	FALSE
FHDC1	FH2 domain-containing protein 1	-0.194	0.32	-0.126	0.514	-0.446	0.179119	0.237528	0.889	0.624	FALSE	FALSE
FHIP1B	FHF complex subunit HOOK interacting protein 1B	0.034	0.052	-0.086	0.018	-0.138	0.959588	0.699091	0.955	0.925	FALSE	FALSE
FHIP2A	FHF complex subunit HOOK interacting protein 2A	0.0611	-0.01	-0.0511	-0.0711	-0.0411	0.630139	0.779854	0.943	0.936	FALSE	FALSE
FHIP2B	FHF complex subunit HOOK interacting protein 2B	0.00535	0.125	-0.13	0.12	-0.255	0.470285	0.144387	0.933	0.387	FALSE	FALSE
FHL1	Four and a half LIM domains protein 1	-0.174	0.142	0.0322	0.316	-0.109	0.169598	0.614968	0.885	0.909	FALSE	FALSE
FHOD3	FH1/FH2 domain-containing protein 3	-0.0131	0.0431	-0.03	0.0563	-0.0731	0.863792	0.823732	0.952	0.941	FALSE	FALSE
FIBP	Acidic fibroblast growth factor intracellular-binding protein	-0.0055	-0.00341	0.00891	0.00209	0.0123	0.985469	0.914568	0.956	0.949	FALSE	FALSE
FIG4	Polyphosphoinositide phosphatase	0.0147	0.0148	-0.0295	6.54e-05	-0.0443	0.999596	0.732299	0.956	0.93	FALSE	FALSE
FIP1L1	Pre-mRNA 3'-end-processing factor FIP1	0.155	-0.107	-0.0475	-0.262	0.0596	0.0715299	0.649149	0.815	0.916	FALSE	FALSE
FIS1	Mitochondrial fission 1 protein	-0.777	0.649	0.128	1.43	-0.521	0.0131925	0.280947	0.531	0.702	FALSE	FALSE
FKBP15	FK506-binding protein 15	-0.0779	0.0428	0.0351	0.121	-0.00776	0.367082	0.952527	0.924	0.952	FALSE	FALSE
FKBP2	Peptidyl-prolyl cis-trans isomerase FKBP2	-0.362	0.125	0.237	0.486	0.113	0.0652	0.634444	0.806	0.913	FALSE	FALSE
FKBP3	Peptidyl-prolyl cis-trans isomerase FKBP3	3.16	-1.68	-1.48	-4.84	0.207	0.00407165	0.869329	0.251	0.945	FALSE	FALSE
FKBP4	Peptidyl-prolyl cis-trans isomerase FKBP4	-0.00117	0.061	-0.0599	0.0622	-0.121	0.580402	0.295256	0.94	0.722	FALSE	FALSE
FKBP5	Peptidyl-prolyl cis-trans isomerase FKBP5	-0.189	0.113	0.0758	0.302	-0.037	0.502235	0.933356	0.936	0.95	FALSE	FALSE
FKBP8	Peptidyl-prolyl cis-trans isomerase FKBP8	0.00469	0.0186	-0.0233	0.0139	-0.042	0.903228	0.715421	0.953	0.927	FALSE	FALSE
FKBP9	Peptidyl-prolyl cis-trans isomerase FKBP9	-0.383	0.225	0.158	0.608	-0.0665	0.0244526	0.770191	0.662	0.935	FALSE	FALSE
FKRP	Ribitol 5-phosphate transferase FKRP	0.0966	-0.15	0.053	-0.246	0.203	0.333245	0.42157	0.92	0.837	FALSE	FALSE
FLAD1	FAD synthase	-0.0267	0.0447	-0.018	0.0714	-0.0628	0.467925	0.521742	0.933	0.883	FALSE	FALSE
FLCN	Folliculin	-0.0964	0.0662	0.0302	0.163	-0.036	0.35744	0.834223	0.923	0.942	FALSE	FALSE
FLII	Protein flightless-1 homolog	0.0425	-0.0112	-0.0313	-0.0538	-0.0201	0.685583	0.879279	0.946	0.946	FALSE	FALSE
FLNA.1	Filamin-B	-0.943	0.451	0.491	1.39	0.0398	0.00374492	0.91127	0.236	0.949	FALSE	FALSE
FLNA.2	Filamin-A	-0.754	0.341	0.412	1.1	0.0708	0.00447163	0.807148	0.271	0.939	FALSE	FALSE
FLNA.3	Filamin-A	-0.731	0.319	0.412	1.05	0.0931	0.00412977	0.734477	0.254	0.93	FALSE	FALSE
FLNB	Filamin-B	-0.406	0.198	0.208	0.603	0.0105	0.0672137	0.971645	0.809	0.953	FALSE	FALSE
FLNB.1	Filamin-B	-0.126	-0.0815	0.208	0.0447	0.289	0.86542	0.290242	0.952	0.715	FALSE	FALSE
FLNC	Filamin-C	-1.5	0.704	0.8	2.21	0.0963	0.000886332	0.828629	0.0516	0.941	FALSE	FALSE
FLOT1	Flotillin-1	-0.328	0.205	0.124	0.533	-0.0806	0.00508992	0.57974	0.299	0.9	FALSE	FALSE
FLOT2	Flotillin-2	-0.311	0.175	0.136	0.486	-0.0382	0.00654308	0.782012	0.356	0.936	FALSE	FALSE
FLRT3	Leucine-rich repeat transmembrane protein FLRT3	-0.448	0.0638	0.384	0.512	0.321	0.0173065	0.0982073	0.592	0.237	FALSE	FALSE
FLVCR1	Feline leukemia virus subgroup C receptor-related protein 1	0.113	-0.0903	-0.0231	-0.204	0.0672	0.359118	0.756481	0.923	0.933	FALSE	FALSE
FMN2	Formin-2	-0.157	0.0142	0.143	0.171	0.129	0.172198	0.293002	0.886	0.719	FALSE	FALSE
FMNL2	Formin-like protein 2	-0.00425	-0.0317	0.0359	-0.0274	0.0676	0.879958	0.710683	0.953	0.926	FALSE	FALSE
FMR1	RNA-binding protein FXR1	0.0444	0.0118	-0.0562	-0.0327	-0.068	0.79008	0.582748	0.95	0.901	FALSE	FALSE
FMR1.1	RNA-binding protein FXR2	0.117	-0.0509	-0.0664	-0.168	-0.0155	0.238586	0.909503	0.905	0.949	FALSE	FALSE
FMR1.2	Fragile X messenger ribonucleoprotein 1	0.137	-0.0417	-0.095	-0.178	-0.0533	0.125495	0.62319	0.865	0.911	FALSE	FALSE
FN3K	Fructosamine-3-kinase	0.142	-0.0223	-0.12	-0.164	-0.0973	0.221634	0.455169	0.901	0.855	FALSE	FALSE
FN3KRP	Ketosamine-3-kinase	0.493	-0.532	0.0387	-1.02	0.57	0.0054096	0.0688345	0.312	0.139	FALSE	FALSE
FNBP1	Formin-binding protein 1	0.041	0.0486	-0.0896	0.00763	-0.138	0.981687	0.679228	0.956	0.921	FALSE	FALSE
FNBP1L	Formin-binding protein 1-like	-0.163	0.0902	0.0728	0.253	-0.0174	0.0990973	0.901288	0.846	0.948	FALSE	FALSE
FNBP4	Formin-binding protein 4	-0.164	0.0817	0.0827	0.246	0.000976	0.410452	0.997336	0.928	0.955	FALSE	FALSE
FNDC3A	Fibronectin type-III domain-containing protein 3A	-0.124	0.0337	0.0907	0.158	0.0569	0.436219	0.775503	0.931	0.935	FALSE	FALSE
FNDC3B	Fibronectin type III domain-containing protein 3B	-0.625	0.323	0.301	0.948	-0.0221	0.0136791	0.943295	0.539	0.951	FALSE	FALSE
FNTA	Protein farnesyltransferase/geranylgeranyltransferase type-1 subunit alpha	-0.0783	0.0986	-0.0203	0.177	-0.119	0.23084	0.408911	0.903	0.829	FALSE	FALSE
FNTB	Protein farnesyltransferase subunit beta	0.0406	0.0399	-0.0804	-0.000679	-0.12	0.996958	0.505802	0.956	0.877	FALSE	FALSE
FOCAD	Focadhesin	-0.106	0.126	-0.0199	0.232	-0.146	0.163379	0.362895	0.883	0.795	FALSE	FALSE
FOLH1	Glutamate carboxypeptidase 2	1.48	-0.763	-0.721	-2.25	0.0426	0.0226583	0.958794	0.647	0.952	FALSE	FALSE
FOXK1	Forkhead box protein K1	-0.114	-0.0413	0.155	0.0728	0.197	0.864695	0.646983	0.952	0.915	FALSE	FALSE
FOXRED1	FAD-dependent oxidoreductase domain-containing protein 1	-0.0298	0.0297	0.000109	0.0595	-0.0296	0.681087	0.837405	0.945	0.942	FALSE	FALSE
FOXRED2	FAD-dependent oxidoreductase domain-containing protein 2	-0.178	0.0434	0.135	0.221	0.0912	0.158801	0.539835	0.881	0.889	FALSE	FALSE
FRK	Hepatocyte growth factor receptor	-0.0406	0.017	0.0235	0.0576	0.00648	0.663392	0.960679	0.945	0.952	FALSE	FALSE
FRMD3	FERM domain-containing protein 3	-0.101	-0.0991	0.2	0.00188	0.299	0.992998	0.187645	0.956	0.502	FALSE	FALSE
FRMD4A	FERM domain-containing protein 4A	0.0643	-0.0527	-0.0115	-0.117	0.0412	0.437071	0.780663	0.931	0.936	FALSE	FALSE
FRMD5	FERM domain-containing protein 5	0.156	-0.148	-0.00804	-0.303	0.14	0.290224	0.616401	0.914	0.909	FALSE	FALSE
FRRS1L	DOMON domain-containing protein FRRS1L	0.458	-0.512	0.0541	-0.97	0.566	0.00290005	0.0391396	0.19	0.0444	FALSE	FALSE
FRY	Protein furry homolog-like	-0.12	0.0769	0.0431	0.197	-0.0338	0.670072	0.941355	0.945	0.951	FALSE	FALSE
FRY.1	Protein furry homolog	-0.0476	0.0374	0.0101	0.085	-0.0273	0.765151	0.923339	0.949	0.95	FALSE	FALSE
FRYL	Protein furry homolog-like	-0.363	0.167	0.196	0.53	0.0286	0.0123936	0.866819	0.516	0.945	FALSE	FALSE
FSCN1	Fascin	0.0466	0.0157	-0.0623	-0.0309	-0.078	0.792002	0.510076	0.95	0.879	FALSE	FALSE
FSD1	Fibronectin type III and SPRY domain-containing protein 1	-0.0505	0.0513	-0.000775	0.102	-0.052	0.299775	0.586303	0.915	0.902	FALSE	FALSE
FSD1L	FSD1-like protein	-0.0328	0.0704	-0.0376	0.103	-0.108	0.523236	0.504489	0.937	0.876	FALSE	FALSE
FTH1	Ferritin heavy chain	-0.314	0.0919	0.222	0.406	0.13	0.0647897	0.512616	0.805	0.879	FALSE	FALSE
FTL	Ferritin light chain	-0.472	0.208	0.264	0.68	0.0564	0.0322459	0.835572	0.71	0.942	FALSE	FALSE
FTO	Alpha-ketoglutarate-dependent dioxygenase FTO	-0.0765	0.0627	0.0138	0.139	-0.0489	0.574334	0.842166	0.94	0.943	FALSE	FALSE
FTSJ3	pre-rRNA 2'-O-ribose RNA methyltransferase FTSJ3	-0.113	-0.16	0.273	-0.0469	0.433	0.920742	0.370508	0.954	0.802	FALSE	FALSE
FUBP1	Far upstream element-binding protein 2	-0.161	0.104	0.0571	0.265	-0.0467	0.287891	0.845834	0.914	0.943	FALSE	FALSE
FUBP1.1	Far upstream element-binding protein 1	-0.00234	0.0648	-0.0625	0.0671	-0.127	0.717742	0.497922	0.947	0.874	FALSE	FALSE
FUBP1.2	Far upstream element-binding protein 1	-0.066	0.0691	-0.0031	0.135	-0.0722	0.36786	0.623807	0.924	0.911	FALSE	FALSE
FUBP3	Far upstream element-binding protein 3	-0.432	0.265	0.167	0.697	-0.0978	0.0113816	0.658965	0.495	0.918	FALSE	FALSE
FUCA1	Tissue alpha-L-fucosidase	0.055	0.125	-0.18	0.0701	-0.305	0.786482	0.257231	0.95	0.662	FALSE	FALSE
FUCA2	Plasma alpha-L-fucosidase	-0.0541	0.119	-0.0652	0.173	-0.184	0.435615	0.408147	0.931	0.829	FALSE	FALSE
FUNDC2	FUN14 domain-containing protein 2	-0.000611	-0.289	0.29	-0.289	0.579	0.483822	0.178903	0.934	0.48	FALSE	FALSE
FUS	RNA-binding protein FUS	0.267	-0.193	-0.0739	-0.46	0.119	0.100085	0.643034	0.847	0.915	FALSE	FALSE
FUS.1	RNA-binding protein FUS	0.354	-0.218	-0.136	-0.572	0.0824	0.0353045	0.725335	0.725	0.929	FALSE	FALSE
FUT11	"Alpha-(1,3)-fucosyltransferase 11"	0.104	-0.0466	-0.057	-0.15	-0.0104	0.212715	0.92757	0.899	0.95	FALSE	FALSE
FUT8	"Alpha-(1,6)-fucosyltransferase"	0.116	-0.125	0.00898	-0.241	0.134	0.322549	0.574087	0.919	0.899	FALSE	FALSE
FUT9	4-galactosyl-N-acetylglucosaminide 3-alpha-L-fucosyltransferase 9	0.0723	-0.129	0.0563	-0.201	0.185	0.339693	0.377329	0.921	0.807	FALSE	FALSE
FXR1	RNA-binding protein FXR1	-0.067	0.0806	-0.0136	0.148	-0.0941	0.23069	0.431908	0.903	0.843	FALSE	FALSE
FXR1.1	RNA-binding protein FXR1	0.0421	0.0125	-0.0547	-0.0296	-0.0672	0.790166	0.549812	0.95	0.892	FALSE	FALSE
FXR2	RNA-binding protein FXR2	0.000839	0.0412	-0.0421	0.0404	-0.0833	0.726499	0.476285	0.947	0.865	FALSE	FALSE
FYN	Tyrosine-protein kinase Fyn	-0.049	0.0172	0.0318	0.0662	0.0147	0.649636	0.919353	0.944	0.949	FALSE	FALSE
FYN.1	Tyrosine-protein kinase Fyn	-0.0803	0.0241	0.0562	0.104	0.0321	0.527907	0.844294	0.937	0.943	FALSE	FALSE
FYN.2	Tyrosine-protein kinase Fyn	-0.0525	0.0149	0.0376	0.0674	0.0227	0.636866	0.87286	0.943	0.945	FALSE	FALSE
FYTTD1	UAP56-interacting factor	0.077	-0.0217	-0.0554	-0.0987	-0.0337	0.51642	0.822774	0.937	0.941	FALSE	FALSE
FZD3	Frizzled-3	-0.09	0.00906	0.0809	0.099	0.0718	0.500824	0.622848	0.936	0.91	FALSE	FALSE
G3BP1	Ras GTPase-activating protein-binding protein 1	-0.154	0.12	0.0336	0.274	-0.0866	0.0954514	0.567109	0.843	0.897	FALSE	FALSE
G3BP1.1	Ras GTPase-activating protein-binding protein 1	0.0839	0.0955	-0.179	0.0116	-0.275	0.924629	0.0496161	0.954	0.0729	FALSE	FALSE
G3BP2	Ras GTPase-activating protein-binding protein 2	0.198	-0.016	-0.182	-0.214	-0.166	0.134117	0.232223	0.87	0.613	FALSE	FALSE
G6PC3	Glucose-6-phosphatase 3	-0.176	0.0459	0.13	0.222	0.0842	0.131652	0.542168	0.869	0.889	FALSE	FALSE
G6PD	Glucose-6-phosphate 1-dehydrogenase	-0.051	0.0462	0.00475	0.0973	-0.0415	0.334641	0.672996	0.92	0.92	FALSE	FALSE
GAA	Lysosomal alpha-glucosidase	-0.167	0.168	-0.000521	0.335	-0.168	0.102119	0.381071	0.849	0.81	FALSE	FALSE
GAB2	GRB2-associated-binding protein 2	0.0241	0.0519	-0.076	0.0278	-0.128	0.877533	0.484973	0.953	0.869	FALSE	FALSE
GABARAP	Gamma-aminobutyric acid receptor-associated protein	-0.703	-0.0868	0.79	0.617	0.877	0.651246	0.522995	0.944	0.883	FALSE	FALSE
GABARAP.1	Gamma-aminobutyric acid receptor-associated protein	0.2	-0.147	-0.0535	-0.347	0.0932	0.606182	0.888965	0.942	0.947	FALSE	FALSE
GABARAPL2	Gamma-aminobutyric acid receptor-associated protein-like 2	-0.277	0.208	0.0693	0.485	-0.139	0.0531572	0.535156	0.782	0.887	FALSE	FALSE
GABBR1	Gamma-aminobutyric acid type B receptor subunit 1	0.272	-0.181	-0.091	-0.453	0.0902	0.0272352	0.606481	0.681	0.907	FALSE	FALSE
GABBR2	Gamma-aminobutyric acid type B receptor subunit 2	-0.0566	0.014	0.0426	0.0707	0.0285	0.614465	0.837636	0.942	0.942	FALSE	FALSE
GABPA	GA-binding protein alpha chain	-0.477	0.262	0.215	0.739	-0.0472	0.3166	0.947321	0.918	0.951	FALSE	FALSE
GABRA3	Gamma-aminobutyric acid receptor subunit alpha-3	0.00563	-0.00801	0.00238	-0.0136	0.0104	0.936513	0.951621	0.954	0.952	FALSE	FALSE
GABRB1	Gamma-aminobutyric acid receptor subunit beta-1	-0.0535	-0.0158	0.0693	0.0376	0.0852	0.823839	0.616814	0.951	0.909	FALSE	FALSE
GABRB3	Gamma-aminobutyric acid receptor subunit beta-3	0.0972	-0.0776	-0.0195	-0.175	0.0581	0.409888	0.779961	0.928	0.936	FALSE	FALSE
GABRG2	Gamma-aminobutyric acid receptor subunit gamma-2	0.0323	-0.118	0.0861	-0.151	0.205	0.420475	0.282451	0.929	0.704	FALSE	FALSE
GAK	Cyclin-G-associated kinase	0.00484	0.00628	-0.0111	0.00144	-0.0174	0.989435	0.872963	0.956	0.945	FALSE	FALSE
GAL3ST1	Galactosylceramide sulfotransferase	0.1	-0.126	0.026	-0.227	0.152	0.168686	0.33891	0.885	0.773	FALSE	FALSE
GAL3ST3	Galactose-3-O-sulfotransferase 3	0.334	0.41	-0.744	0.0759	-1.15	0.931016	0.211306	0.954	0.564	FALSE	FALSE
GALC	Galactocerebrosidase	-0.148	0.122	0.0259	0.27	-0.0963	0.161242	0.597294	0.882	0.905	FALSE	FALSE
GALE	UDP-glucose 4-epimerase	-0.104	0.00288	0.101	0.106	0.0979	0.702022	0.724963	0.946	0.929	FALSE	FALSE
GALK1	Galactokinase	-0.334	0.0505	0.284	0.385	0.233	0.213129	0.436114	0.899	0.845	FALSE	FALSE
GALNS	N-acetylgalactosamine-6-sulfatase	-0.234	0.192	0.0424	0.426	-0.149	0.111599	0.548126	0.856	0.891	FALSE	FALSE
GALNT1	Polypeptide N-acetylgalactosaminyltransferase 1	-0.0456	0.0093	0.0363	0.0549	0.027	0.69898	0.848608	0.946	0.943	FALSE	FALSE
GALNT1.1	Polypeptide N-acetylgalactosaminyltransferase 1	0.119	-0.245	0.127	-0.364	0.372	0.328295	0.318471	0.919	0.751	FALSE	FALSE
GALNT13	Polypeptide N-acetylgalactosaminyltransferase 13	0.108	-0.0785	-0.0296	-0.187	0.0489	0.557153	0.876441	0.939	0.946	FALSE	FALSE
GALNT16	Polypeptide N-acetylgalactosaminyltransferase 16	-0.178	0.0201	0.158	0.198	0.138	0.268486	0.432129	0.91	0.843	FALSE	FALSE
GALNT17	Polypeptide N-acetylgalactosaminyltransferase 17	0.169	-0.0908	-0.0783	-0.26	0.0125	0.149407	0.940816	0.877	0.951	FALSE	FALSE
GALNT2	Polypeptide N-acetylgalactosaminyltransferase 2	-0.144	0.0231	0.121	0.167	0.0974	0.326551	0.558577	0.919	0.894	FALSE	FALSE
GALNT7	N-acetylgalactosaminyltransferase 7	-0.139	-0.0482	0.187	0.0909	0.235	0.729605	0.380879	0.947	0.81	FALSE	FALSE
GAN	Gigaxonin	0.201	-0.0547	-0.146	-0.256	-0.0917	0.0549937	0.444773	0.786	0.85	FALSE	FALSE
GANAB	Neutral alpha-glucosidase AB	-0.144	0.0782	0.0654	0.222	-0.0128	0.125116	0.923855	0.865	0.95	FALSE	FALSE
GAP43	Neuromodulin	-0.0112	0.151	-0.14	0.163	-0.292	0.326641	0.0978663	0.919	0.236	FALSE	FALSE
GAPDH	Glyceraldehyde-3-phosphate dehydrogenase	0.0411	0.0108	-0.0519	-0.0303	-0.0627	0.819864	0.639811	0.951	0.914	FALSE	FALSE
GAPVD1	GTPase-activating protein and VPS9 domain-containing protein 1	0.00727	0.0351	-0.0424	0.0278	-0.0775	0.837224	0.571021	0.951	0.898	FALSE	FALSE
GAREM2	GRB2-associated and regulator of MAPK protein 2	-0.339	0.24	0.0989	0.578	-0.141	0.0973419	0.659959	0.845	0.918	FALSE	FALSE
GARNL3	GTPase-activating Rap/Ran-GAP domain-like protein 3	-0.00886	0.019	-0.0101	0.0278	-0.029	0.910179	0.90623	0.954	0.948	FALSE	FALSE
GARRE1	Granule associated Rac and RHOG effector protein 1	-0.0182	-0.0512	0.0694	-0.0329	0.121	0.872661	0.561298	0.953	0.895	FALSE	FALSE
GARS1	Glycine--tRNA ligase	0.0088	0.0523	-0.0611	0.0435	-0.113	0.640128	0.241018	0.944	0.632	FALSE	FALSE
GART	Trifunctional purine biosynthetic protein adenosine-3	-0.109	0.103	0.00617	0.213	-0.097	0.0732081	0.374476	0.818	0.805	FALSE	FALSE
GAS6	Growth arrest-specific protein 6	0.132	-0.107	-0.0247	-0.239	0.0825	0.575369	0.845358	0.94	0.943	FALSE	FALSE
GATAD2A	Transcriptional repressor p66-alpha	0.0313	-0.0244	-0.00688	-0.0557	0.0175	0.824897	0.944402	0.951	0.951	FALSE	FALSE
GATAD2A.1	Transcriptional repressor p66-alpha	-0.0582	0.0837	-0.0256	0.142	-0.109	0.345125	0.461961	0.922	0.859	FALSE	FALSE
[truncated: 4,533 more rows]

## Sheet: P525LFUSVSWTFUS
Gene	Protein ID	W FUS DMSO log2 centered	P525L FUS DMSO log2 centered	P525L FUS OBATOCLAX log2 centered	P525L FUS DMSO_vs_WT FUS DMSO Ratio	P525L FUS DMSO_vs_WT FUS DMSO p valued	P525L FUS DMSO_vs_WT FUS DMSO p.adj	P525L FUS DMSO_vs_WT FUS DMSO_significant
SLC4A4	Electrogenic sodium bicarbonate cotransporter 1	-4.49	2.19	2.3	6.68	1.37273e-07	1.16e-13	TRUE		UP
BCAN.1	Brevican core protein	-3.76	1.75	2.01	5.51	5.72306e-06	3.42e-08	TRUE		DOWN
PLPP3	Phospholipid phosphatase 3	-3.6	1.63	1.96	5.23	1.38734e-08	1.16e-13	TRUE
TPH2	Tryptophan 5-hydroxylase 2	-3.45	1.76	1.69	5.22	4.34186e-08	1.16e-13	TRUE
SPARC	SPARC	-3.34	1.63	1.71	4.98	3.95305e-06	4.77e-09	TRUE
EDNRB	Endothelin receptor type B	-3.16	1.31	1.85	4.47	5.26751e-07	1.16e-13	TRUE
NTN3	Netrin-3	-2.99	1.47	1.52	4.47	9.24953e-09	1.16e-13	TRUE
TTYH2	Protein tweety homolog 2	-2.98	1.46	1.52	4.44	2.36278e-05	1.56e-05	TRUE
SLC1A3	Excitatory amino acid transporter 1	-2.94	1.41	1.54	4.35	4.91182e-06	1.59e-08	TRUE
ACAD11	Acyl-CoA dehydrogenase family member 11	-2.7	1.5	1.2	4.2	9.02459e-05	0.000808	TRUE
BTBD17	BTB/POZ domain-containing protein 17	-2.66	1.3	1.36	3.95	6.64315e-07	1.16e-13	TRUE
PTPRZ1	Receptor-type tyrosine-protein phosphatase zeta	-2.77	1.18	1.59	3.95	0.000790612	0.0443	TRUE
MAOB	Amine oxidase [flavin-containing] B	-2.53	1.29	1.24	3.82	7.01211e-06	8.78e-08	TRUE
USP11.1	Ubiquitin carboxyl-terminal hydrolase 11	-2.4	1.35	1.05	3.75	0.000226673	0.00596	TRUE
SULF1	Extracellular sulfatase Sulf-1	-2.48	1.12	1.36	3.61	3.398e-06	1.96e-09	TRUE
PLTP	Phospholipid transfer protein	-2.41	1.19	1.23	3.6	2.0498e-06	6.69e-11	TRUE
MPDZ	Multiple PDZ domain protein	-2.31	1.13	1.19	3.44	3.59412e-07	1.16e-13	TRUE
PDLIM5	PDZ and LIM domain protein 5	-2.21	1.2	1.01	3.41	6.81269e-06	7.78e-08	TRUE
SLITRK2	SLIT and NTRK-like protein 2	-2.31	1.1	1.21	3.41	0.00043003	0.018	TRUE
TTYH1	Protein tweety homolog 1	-2.32	1.04	1.28	3.36	3.18013e-05	4.3e-05	TRUE
LRCH3	DISP complex protein LRCH3	-1.98	1.15	0.831	3.12	0.000530567	0.0253	TRUE
TEAD1	Transcriptional enhancer factor TEF-1	-2.06	1.03	1.03	3.09	5.7407e-05	0.000252	TRUE
TACR1	Substance-P receptor	-1.99	0.949	1.04	2.94	0.000315366	0.0107	TRUE
LAMB2	Laminin subunit beta-2	-1.87	1.01	0.867	2.88	2.30101e-08	1.16e-13	TRUE
SPON1	Spondin-1	-1.98	0.854	1.13	2.84	0.000670008	0.0357	TRUE
S1PR1	Sphingosine 1-phosphate receptor 1	-1.81	0.975	0.832	2.78	9.32193e-05	0.000868	TRUE
CYP2U1	Cytochrome P450 2U1	-1.92	0.833	1.08	2.75	3.92284e-05	8.38e-05	TRUE
NOTCH3	Neurogenic locus notch homolog protein 3	-1.88	0.825	1.05	2.7	0.000366598	0.0139	TRUE
PIK3C2A	Phosphatidylinositol 4-phosphate 3-kinase C2 domain-containing subunit alpha	-1.77	0.865	0.908	2.64	1.57402e-05	3.39e-06	TRUE
CDH20	Cadherin-20	-1.58	0.954	0.628	2.54	0.00012542	0.00174	TRUE
SEPTIN10.1	Septin-10	-1.69	0.848	0.844	2.54	0.000516013	0.0243	TRUE
ABHD4	(Lyso)-N-acylphosphatidylethanolamine lipase	-1.66	0.796	0.869	2.46	0.000588687	0.0296	TRUE
MYO9B	Unconventional myosin-IXb	-1.64	0.823	0.817	2.46	5.35412e-05	0.000211	TRUE
USP11	Ubiquitin carboxyl-terminal hydrolase 11	-1.52	0.874	0.649	2.4	5.37604e-07	1.16e-13	TRUE
FKBP10	Peptidyl-prolyl cis-trans isomerase FKBP10	-1.54	0.838	0.703	2.38	0.000212599	0.00532	TRUE
SLC1A3.1	Excitatory amino acid transporter 1	-1.58	0.732	0.852	2.32	8.18175e-07	1.16e-13	TRUE
ADCYAP1R1	Pituitary adenylate cyclase-activating polypeptide type I receptor	-1.67	0.638	1.03	2.31	0.000585517	0.0294	TRUE
ENPP1	Ectonucleotide pyrophosphatase/phosphodiesterase family member 1	-1.37	0.944	0.425	2.31	0.000392963	0.0156	TRUE
HS6ST2	Heparan-sulfate 6-O-sulfotransferase 2	-1.46	0.853	0.606	2.31	7.65206e-05	0.000543	TRUE
LRP2	Low-density lipoprotein receptor-related protein 2	-1.47	0.755	0.719	2.23	0.000654086	0.0345	TRUE
NCKAP5	Nck-associated protein 5	-1.54	0.668	0.875	2.21	0.000325877	0.0113	TRUE
CRB2	Protein crumbs homolog 2	-1.37	0.733	0.64	2.11	2.80683e-05	2.86e-05	TRUE
ITGB8	Integrin beta-8	-1.31	0.782	0.527	2.09	0.000429606	0.018	TRUE
TCTN3	Tectonic-3	-1.38	0.713	0.662	2.09	0.00021591	0.00546	TRUE
PTGR1	Prostaglandin reductase 1	-1.36	0.718	0.64	2.08	6.68058e-06	7.15e-08	TRUE
CTNNA1.1	Catenin alpha-1	-1.28	0.703	0.578	1.98	0.000317576	0.0108	TRUE
FZD7	Frizzled-7	-1.27	0.594	0.679	1.87	2.32319e-05	1.48e-05	TRUE
DGKB	Diacylglycerol kinase beta	-1.22	0.572	0.652	1.8	0.000142617	0.00237	TRUE
PLXDC2	Plexin domain-containing protein 2	-1.05	0.719	0.326	1.76	5.26443e-06	2.23e-08	TRUE
IFT46	Intraflagellar transport protein 46 homolog	-1.1	0.656	0.441	1.75	5.0143e-06	1.76e-08	TRUE
JAM2	Junctional adhesion molecule B	-1.12	0.572	0.547	1.69	7.98837e-05	0.000606	TRUE
TMEM231	Transmembrane protein 231	-1.1	0.524	0.578	1.63	0.00020101	0.00481	TRUE
NTRK2.1	BDNF/NT-3 growth factors receptor	-1.08	0.511	0.569	1.59	1.8967e-05	7.15e-06	TRUE
SERPINH1	Serpin H1	-1.03	0.522	0.51	1.55	0.000291836	0.00931	TRUE
TIMP3	Metalloproteinase inhibitor 3	-1.24	0.309	0.931	1.55	0.000715531	0.039	TRUE
MFGE8	Lactadherin	-1.01	0.505	0.504	1.51	8.87103e-06	2.67e-07	TRUE
SNX8	Sorting nexin-8	-1.02	0.479	0.542	1.5	0.000219211	0.00561	TRUE
SRSF1	Serine/arginine-rich splicing factor 1	0.867	-0.663	-0.205	-1.53	0.000223597	0.00581	TRUE
LAMP5	Lysosome-associated membrane glycoprotein 5	0.896	-0.673	-0.224	-1.57	0.000267481	0.00792	TRUE
AMT	"Aminomethyltransferase, mitochondrial"	1.07	-0.52	-0.546	-1.59	6.35442e-05	0.000332	TRUE
YWHAE	14-3-3 protein epsilon	0.976	-0.617	-0.358	-1.59	0.000863821	0.0499	TRUE
CBR1	Carbonyl reductase [NADPH] 1	1.12	-0.491	-0.631	-1.61	9.81673e-05	0.000969	TRUE
PSME3	Proteasome activator complex subunit 3	0.894	-0.814	-0.08	-1.71	5.49724e-05	0.000226	TRUE
ENOPH1	Enolase-phosphatase E1	1.03	-0.685	-0.347	-1.72	0.000160368	0.00307	TRUE
MAPRE1.2	Microtubule-associated protein RP/EB family member 1	0.966	-0.75	-0.217	-1.72	0.00025034	0.00707	TRUE
VAPA	Vesicle-associated membrane protein-associated protein B/C	1.05	-0.677	-0.373	-1.73	0.000735227	0.0404	TRUE
NUDT5	ADP-sugar pyrophosphatase	0.999	-0.779	-0.22	-1.78	0.000159116	0.00302	TRUE
CEND1	Cell cycle exit and neuronal differentiation protein 1	1.17	-0.633	-0.537	-1.8	0.000864879	0.05	TRUE
HMGB1.1	High mobility group protein B1	1.18	-0.624	-0.553	-1.8	0.000638802	0.0334	TRUE
DNAJC8	DnaJ homolog subfamily C member 8	0.904	-0.947	0.0434	-1.85	0.00051404	0.0241	TRUE
EXOSC3	Exosome complex component RRP40	1.09	-0.77	-0.324	-1.86	0.000617313	0.0318	TRUE
TPM4	Tropomyosin alpha-4 chain	1.07	-0.792	-0.274	-1.86	9.35332e-05	0.000874	TRUE
CACNA2D3	Voltage-dependent calcium channel subunit alpha-2/delta-3	1.35	-0.603	-0.744	-1.95	0.000165574	0.00329	TRUE
EFHD2	EF-hand domain-containing protein D2	0.973	-0.976	0.00353	-1.95	7.55126e-05	0.000525	TRUE
ANP32A.1	Acidic leucine-rich nuclear phosphoprotein 32 family member A	1.2	-0.777	-0.418	-1.97	9.778e-05	0.000961	TRUE
C1QBP	"Complement component 1 Q subcomponent-binding protein, mitochondrial"	1.11	-0.905	-0.208	-2.02	0.000376586	0.0145	TRUE
ESD	S-formylglutathione hydrolase	1.19	-0.859	-0.327	-2.04	2.30022e-05	1.43e-05	TRUE
PSME2	Proteasome activator complex subunit 2	1.25	-0.819	-0.434	-2.07	0.000132747	0.002	TRUE
EEF1B2	Elongation factor 1-beta	1.3	-0.791	-0.507	-2.09	0.000191138	0.00438	TRUE
GLOD4	Glyoxalase domain-containing protein 4	1.08	-1.01	-0.0617	-2.09	0.000580605	0.029	TRUE
UBE2R2	Ubiquitin-conjugating enzyme E2 R2	0.969	-1.14	0.169	-2.11	0.00044101	0.0187	TRUE
ETFA	"Electron transfer flavoprotein subunit alpha, mitochondrial"	1.19	-0.929	-0.259	-2.12	0.000566255	0.028	TRUE
MBLAC2	Acyl-coenzyme A thioesterase MBLAC2	1.22	-0.921	-0.296	-2.14	0.000108249	0.00121	TRUE
PSMA1	Proteasome subunit alpha type-1	1.31	-0.859	-0.45	-2.17	0.000103143	0.00107	TRUE
BDH1	"D-beta-hydroxybutyrate dehydrogenase, mitochondrial"	1.36	-0.851	-0.512	-2.21	1.27293e-06	1.88e-12	TRUE
MAPRE1.1	Microtubule-associated protein RP/EB family member 1	1.26	-0.979	-0.276	-2.23	0.000233313	0.00627	TRUE
GAD1	Glutamate decarboxylase 1	1.32	-0.95	-0.372	-2.27	9.20544e-05	0.000844	TRUE
LIN28B	Protein lin-28 homolog B	1.26	-1.05	-0.209	-2.31	8.03644e-05	0.000615	TRUE
PSME1	Proteasome activator complex subunit 1	1.56	-0.761	-0.802	-2.32	0.000251512	0.00713	TRUE
SARNP	SAP domain-containing ribonucleoprotein	1.24	-1.12	-0.121	-2.35	3.94808e-05	8.54e-05	TRUE
ECH1	"Delta(3,5)-Delta(2,4)-dienoyl-CoA isomerase, mitochondrial"	1.29	-1.08	-0.215	-2.37	0.000143668	0.00241	TRUE
ENDOG	"Endonuclease G, mitochondrial"	1.31	-1.14	-0.172	-2.44	6.35125e-05	0.000332	TRUE
TAF9	Transcription initiation factor TFIID subunit 9	1.57	-1.09	-0.475	-2.66	2.20112e-05	1.23e-05	TRUE
DDAH2	"N(G),N(G)-dimethylarginine dimethylaminohydrolase 2"	1.75	-0.957	-0.791	-2.71	0.000795413	0.0447	TRUE
TPM3	Tropomyosin alpha-3 chain	1.64	-1.16	-0.479	-2.8	0.000166758	0.00334	TRUE
H1-4	Histone H1.4	1.59	-1.23	-0.361	-2.82	0.000831449	0.0474	TRUE
THYN1	Thymocyte nuclear protein 1	1.81	-1.05	-0.764	-2.86	5.94504e-05	0.000278	TRUE
HMGB1	High mobility group protein B1	1.68	-1.3	-0.383	-2.98	4.91158e-05	0.000167	TRUE
HIBADH	"3-hydroxyisobutyrate dehydrogenase, mitochondrial"	1.71	-1.41	-0.298	-3.12	0.000408582	0.0165	TRUE
PCDHA1.2	Protocadherin alpha-12	1.88	-1.26	-0.623	-3.14	0.000639969	0.0335	TRUE
EHD4	EH domain-containing protein 4	1.18	-1.96	0.78	-3.15	7.75345e-06	1.4e-07	TRUE
ATP6V1D	V-type proton ATPase subunit D	1.66	-1.5	-0.163	-3.16	6.7459e-05	0.000388	TRUE
CHTOP	Chromatin target of PRMT1 protein	1.75	-1.57	-0.177	-3.32	4.50052e-05	0.000129	TRUE
MRGBP	MRG/MORF4L-binding protein	1.61	-2.06	0.445	-3.67	9.68688e-06	4.01e-07	TRUE
H1-0	Histone H1.0	2.42	-1.32	-1.1	-3.74	1.69935e-05	4.63e-06	TRUE
PCDHA6	Protocadherin alpha-6	2.76	-1.05	-1.71	-3.8	1.25269e-05	1.26e-06	TRUE
SCO1	"Protein SCO1 homolog, mitochondrial"	2.46	-1.37	-1.08	-3.83	7.84625e-06	1.47e-07	TRUE
PLPBP	Pyridoxal phosphate homeostasis protein	2.76	-1.35	-1.4	-4.11	1.20292e-06	1.26e-12	TRUE
C9orf64	Queuosine salvage protein	2.66	-1.49	-1.17	-4.15	6.22954e-08	1.16e-13	TRUE
EIF4H	Eukaryotic translation initiation factor 4H	2.79	-1.57	-1.21	-4.36	0.000580233	0.029	TRUE
HDGFL3	Hepatoma-derived growth factor-related protein 3	2.79	-2.34	-0.447	-5.13	0.000753998	0.0418	TRUE
CCDC124	Coiled-coil domain-containing protein 124	3.59	-1.74	-1.84	-5.33	5.76399e-08	1.16e-13	TRUE
DRAP1	Dr1-associated corepressor	2.98	-2.48	-0.508	-5.46	8.63488e-05	0.00073	TRUE

## Sheet: P525LFUSDMSOvsP525LFUSObatoclax
Gene	Protein ID	W FUS DMSO log2 centered	P525L FUS DMSO log2 centered	P525L FUS OBATOCLAX log2 centered	P525L FUS OBATOCLAX_vs_P525L FUS DMSO Ratio	P525L FUS OBATOCLAX_vs_P525L FUS DMSO_p.val	P525L FUS OBATOCLAX_vs_P525L FUS DMSO_p.adj	P525L.OBATOCLAX_vs_P525L.DMSO significant
HOXB5	Homeobox protein Hox-B5	1.68	-2.59	0.909	3.5	0.0282566	0.0206	TRUE		UP
AP1S1	AP-1 complex subunit sigma-2	0.33	-1.71	1.38	3.08	0.00405613	1.8e-05	TRUE		DOWN
KRT10.4	"Keratin, type I cytoskeletal 10"	2.93	-2.94	0.00969	2.95	0.0409468	0.0486	TRUE
CDC34.1	Ubiquitin-conjugating enzyme E2 R1	1.33	-2.05	0.724	2.78	0.01915	0.00743	TRUE
EHD4	EH domain-containing protein 4	1.18	-1.96	0.78	2.74	2.14907e-05	6.92e-13	TRUE
MRGBP	MRG/MORF4L-binding protein	1.61	-2.06	0.445	2.5	0.000154492	6.92e-13	TRUE
TSNAX	Translin-associated protein X	1.71	-2.06	0.351	2.42	0.0174616	0.00582	TRUE
DOK4	Docking protein 4	0.85	-1.54	0.694	2.24	0.00717958	0.000241	TRUE
DNAJC9	DnaJ homolog subfamily C member 9	0.673	-1.43	0.759	2.19	0.0014426	7.98e-08	TRUE
KRT13	"Keratin, type I cytoskeletal 14"	-0.0289	-1.04	1.07	2.1	0.0261683	0.017	TRUE
ST3GAL1	"CMP-N-acetylneuraminate-beta-galactosamide-alpha-2,3-sialyltransferase 1"	0.567	-1.3	0.73	2.03	0.00582601	9.68e-05	TRUE
DRAP1	Dr1-associated corepressor	2.98	-2.48	-0.508	1.97	0.0309128	0.0259	TRUE
GATD1	Glutamine amidotransferase-like class 1 domain-containing protein 1	-0.293	-0.716	1.01	1.72	0.0296936	0.0234	TRUE
B4GALT5	"Beta-1,4-galactosyltransferase 5"	-0.43	-0.636	1.07	1.7	0.0003869	1.85e-12	TRUE
URB1	Nucleolar pre-ribosomal-associated protein 1	0.67	-1.18	0.508	1.69	0.0330626	0.0305	TRUE
GTF2B	Transcription initiation factor IIB	0.504	-1.01	0.508	1.52	0.0387769	0.0435	TRUE
DHRSX	Dehydrogenase/reductase SDR family member on chromosome X	-0.223	-0.642	0.865	1.51	0.0316289	0.0274	TRUE
TIGAR	"Fructose-2,6-bisphosphatase TIGAR"	2.2	-0.271	-1.92	-1.65	0.0397037	0.0457	TRUE
PHC3	Polyhomeotic-like protein 3	0.808	0.435	-1.24	-1.68	0.0348197	0.0342	TRUE
CDK13	Cyclin-dependent kinase 13	0.417	0.68	-1.1	-1.78	0.0266562	0.0178	TRUE
PNLIPRP2	Pancreatic lipase-related protein 2	-1.71	2.21	-0.503	-2.71	0.035177	0.0349	TRUE
