# Supplementary material for: Obatoclax Rescues FUS-ALS Phenotypes in iPSC-Derived Neurons by Inducing Autophagy
Source: Cells. 2023 Sep 11;12(18):2247. doi: 10.3390/cells12182247 (PMC10527391; doi:10.3390/cells12182247)
Supplement: Supplementary file 1 [file cells-12-02247-s001.zip › Table S2 KEGG.xlsx]

## Sheet: KEGG WT FUS vs  P525L FUS
Term	Overlap	P-value	Adjusted P-value	Old P-value	Old Adjusted P-value	Odds Ratio	Combined Score	Genes
Proteasome	4/46	0.000126847	0.0166169	0	0	17.5009	157.027	PSMA1;PSME3;PSME1;PSME2
Hypertrophic cardiomyopathy	4/90	0.00164457	0.0906172	0	0	8.52799	54.6668	TPM4;TPM3;CACNA2D3;ITGB8
Dilated cardiomyopathy	4/96	0.00208396	0.0906172	0	0	7.9694	49.199	TPM4;TPM3;CACNA2D3;ITGB8
Cholesterol metabolism	3/50	0.00276694	0.0906172	0	0	11.6188	68.4348	VAPA;LRP2;PLTP
Folate biosynthesis	2/26	0.00925288	0.194702	0	0	15.0485	70.4694	TPH2;CBR1
Antigen processing and presentation	3/78	0.00959207	0.194702	0	0	7.27083	33.7862	PSME3;PSME1;PSME2
Butanoate metabolism	2/28	0.0106839	0.194702	0	0	13.8895	63.0448	BDH1;GAD1
Cardiac muscle contraction	3/87	0.0128899	0.194702	0	0	6.48886	28.235	TPM4;TPM3;CACNA2D3
Hippo signaling pathway	4/163	0.0133765	0.194702	0	0	4.59562	19.8267	YWHAE;CRB2;FZD7;TEAD1
Glycine, serine and threonine metabolism	2/40	0.0211079	0.275483	0	0	9.49761	36.6428	MAOB;AMT
Tryptophan metabolism	2/42	0.0231321	0.275483	0	0	9.02182	33.981	TPH2;MAOB
Human papillomavirus infection	5/331	0.0385743	0.421103	0	0	2.80402	9.12758	NOTCH3;LAMB2;FZD7;ITGB8;ATP6V1D
Arachidonic acid metabolism	2/61	0.0459192	0.429672	0	0	6.11063	18.8261	CBR1;CYP2U1
Glycerolipid metabolism	2/61	0.0459192	0.429672	0	0	6.11063	18.8261	DGKB;PLPP3
Adrenergic signaling in cardiomyocytes	3/150	0.0521819	0.436071	0	0	3.69612	10.9147	TPM4;TPM3;CACNA2D3
Synthesis and degradation of ketone bodies	1/10	0.0546214	0.436071	0	0	19.8989	57.8527	BDH1
Epithelial cell signaling in Helicobacter pylori infection	2/70	0.0586807	0.436071	0	0	5.29947	15.0274	ATP6V1D;JAM2
Taurine and hypotaurine metabolism	1/11	0.0599182	0.436071	0	0	17.9081	50.4073	GAD1
Arrhythmogenic right ventricular cardiomyopathy	2/77	0.0693476	0.464527	0	0	4.80315	12.8178	CACNA2D3;ITGB8
Synaptic vesicle cycle	2/78	0.0709201	0.464527	0	0	4.73971	12.5422	SLC1A3;ATP6V1D
Peroxisome	2/82	0.0773246	0.480139	0	0	4.50182	11.5235	ECH1;HACL1
ECM-receptor interaction	2/88	0.0872561	0.480139	0	0	4.18647	10.2104	LAMB2;ITGB8
Phenylalanine metabolism	1/17	0.0910867	0.480139	0	0	11.1892	26.8087	MAOB
Phosphatidylinositol signaling system	2/97	0.102813	0.480139	0	0	3.78813	8.61741	DGKB;PIK3C2A
Focal adhesion	3/201	0.10337	0.480139	0	0	2.737	6.21148	LAMB2;ITGB8;FLNC
Choline metabolism in cancer	2/98	0.104586	0.480139	0	0	3.74848	8.46312	DGKB;PLPP3
Glycerophospholipid metabolism	2/98	0.104586	0.480139	0	0	3.74848	8.46312	DGKB;PLPP3
One carbon pool by folate	1/20	0.106285	0.480139	0	0	9.42105	21.1186	AMT
Proteoglycans in cancer	3/205	0.108007	0.480139	0	0	2.68226	5.96952	FZD7;TIMP3;FLNC
Melanogenesis	2/101	0.109955	0.480139	0	0	3.63434	8.02347	EDNRB;FZD7
Histidine metabolism	1/22	0.116276	0.491362	0	0	8.52295	18.3396	MAOB
Proximal tubule bicarbonate reclamation	1/23	0.121231	0.495362	0	0	8.13514	17.1656	SLC4A4
Neuroactive ligand-receptor interaction	4/341	0.124786	0.495362	0	0	2.1487	4.47177	ADCYAP1R1;EDNRB;S1PR1;TACR1
Serotonergic synapse	2/113	0.13211	0.509011	0	0	3.23948	6.5571	TPH2;MAOB
Collecting duct acid secretion	1/27	0.140774	0.526897	0	0	6.88219	13.4932	ATP6V1D
beta-Alanine metabolism	1/30	0.155148	0.544141	0	0	6.16931	11.4957	GAD1
Glyoxylate and dicarboxylate metabolism	1/30	0.155148	0.544141	0	0	6.16931	11.4957	AMT
Base excision repair	1/33	0.169284	0.544141	0	0	5.59009	9.92898	HMGB1
Pathways in cancer	5/531	0.177499	0.544141	0	0	1.72009	2.97367	NOTCH3;EDNRB;TPM3;LAMB2;FZD7
Tyrosine metabolism	1/36	0.183186	0.544141	0	0	5.11017	8.67325	MAOB
Alanine, aspartate and glutamate metabolism	1/37	0.187768	0.544141	0	0	4.96797	8.30916	GAD1
Thyroid cancer	1/37	0.187768	0.544141	0	0	4.96797	8.30916	TPM3
Breast cancer	2/147	0.199143	0.544141	0	0	2.47561	3.99497	NOTCH3;FZD7
Cell adhesion molecules	2/148	0.201179	0.544141	0	0	2.45853	3.9424	ITGB8;JAM2
Phospholipase D signaling pathway	2/148	0.201179	0.544141	0	0	2.45853	3.9424	DGKB;PLPP3
mTOR signaling pathway	2/154	0.213445	0.544141	0	0	2.36077	3.64591	FZD7;ATP6V1D
Type I diabetes mellitus	1/43	0.214732	0.544141	0	0	4.25697	6.54876	GAD1
Fat digestion and absorption	1/43	0.214732	0.544141	0	0	4.25697	6.54876	PLPP3
Fatty acid degradation	1/43	0.214732	0.544141	0	0	4.25697	6.54876	CYP2U1
Hepatitis C	2/157	0.219606	0.544141	0	0	2.31472	3.50894	YWHAE;PSME3
Basal transcription factors	1/45	0.223522	0.544141	0	0	4.06306	6.08747	TAF9
Valine, leucine and isoleucine degradation	1/48	0.236524	0.544141	0	0	3.80314	5.48302	HIBADH
Sphingolipid metabolism	1/49	0.240809	0.544141	0	0	3.72372	5.30165	PLPP3
Cocaine addiction	1/49	0.240809	0.544141	0	0	3.72372	5.30165	MAOB
Ether lipid metabolism	1/49	0.240809	0.544141	0	0	3.72372	5.30165	PLPP3
Tight junction	2/169	0.24438	0.544141	0	0	2.14709	3.02531	MPDZ;JAM2
Arginine and proline metabolism	1/50	0.245071	0.544141	0	0	3.64755	5.1292	MAOB
Vibrio cholerae infection	1/50	0.245071	0.544141	0	0	3.64755	5.1292	ATP6V1D
Cysteine and methionine metabolism	1/50	0.245071	0.544141	0	0	3.64755	5.1292	ENOPH1
Glycosaminoglycan biosynthesis	1/53	0.257715	0.562678	0	0	3.43659	4.65967	HS6ST2
Hedgehog signaling pathway	1/56	0.270149	0.580156	0	0	3.24865	4.25177	LRP2
Notch signaling pathway	1/59	0.282377	0.596635	0	0	3.08015	3.89489	NOTCH3
Basal cell carcinoma	1/63	0.298365	0.62041	0	0	2.88085	3.48421	FZD7
PI3K-Akt signaling pathway	3/354	0.318481	0.638501	0	0	1.53195	1.75285	YWHAE;LAMB2;ITGB8
Amphetamine addiction	1/69	0.321688	0.638501	0	0	2.62586	2.97818	MAOB
Renin secretion	1/69	0.321688	0.638501	0	0	2.62586	2.97818	ADCYAP1R1
Inositol phosphate metabolism	1/73	0.336807	0.651122	0	0	2.47948	2.69828	PIK3C2A
PPAR signaling pathway	1/74	0.340535	0.651122	0	0	2.44539	2.63427	PLTP
Thyroid hormone synthesis	1/75	0.344242	0.651122	0	0	2.41222	2.57242	LRP2
Metabolism of xenobiotics by cytochrome P450	1/76	0.347928	0.651122	0	0	2.37994	2.51265	CBR1
RNA degradation	1/79	0.358863	0.662128	0	0	2.28806	2.34483	EXOSC3
Insulin secretion	1/86	0.383677	0.664093	0	0	2.09889	2.01064	ADCYAP1R1
Calcium signaling pathway	2/240	0.389738	0.664093	0	0	1.50115	1.4145	EDNRB;TACR1
GABAergic synapse	1/86	0.394018	0.664093	0	0	2.02703	1.88789	GAD1
Bile secretion	1/90	0.397427	0.664093	0	0	2.00415	1.84932	SLC4A4
Small cell lung cancer	1/92	0.404187	0.664093	0	0	1.9599	1.77543	LAMB2
Th1 and Th2 cell differentiation	1/92	0.404187	0.664093	0	0	1.9599	1.77543	NOTCH3
Salmonella infection	2/249	0.407458	0.664093	0	0	1.44579	1.29805	FLNC;PIK3C2A
Parkinson disease	2/249	0.407458	0.664093	0	0	1.44579	1.29805	MAOB;PSMA1
Rheumatoid arthritis	1/93	0.407539	0.664093	0	0	1.9385	1.74003	ATP6V1D
IL-17 signaling pathway	1/94	0.410873	0.664093	0	0	1.91756	1.70562	SRSF1
Circadian entrainment	1/97	0.420761	0.664093	0	0	1.85736	1.60789	ADCYAP1R1
Fc gamma R-mediated phagocytosis	1/97	0.420761	0.664093	0	0	1.85736	1.60789	PLPP3
Amoebiasis	1/102	0.436878	0.671161	0	0	1.76496	1.46157	LAMB2
Pancreatic secretion	1/102	0.436878	0.671161	0	0	1.76496	1.46157	SLC4A4
Drug metabolism	1/108	0.455633	0.671161	0	0	1.66549	1.30919	MAOB
Toxoplasmosis	1/112	0.467791	0.671161	0	0	1.60515	1.21948	LAMB2
Glutamatergic synapse	1/114	0.473768	0.671161	0	0	1.57658	1.17776	SLC1A3
Leukocyte transendothelial migration	1/114	0.473768	0.671161	0	0	1.57658	1.17776	JAM2
Sphingolipid signaling pathway	1/119	0.488423	0.671161	0	0	1.50939	1.08159	S1PR1
Neurotrophin signaling pathway	1/119	0.488423	0.671161	0	0	1.50939	1.08159	YWHAE
MAPK signaling pathway	2/294	0.492012	0.671161	0	0	1.22017	0.865412	CACNA2D3;FLNC
Thyroid hormone signaling pathway	1/121	0.49417	0.671161	0	0	1.48408	1.04609	NOTCH3
Cell cycle	1/124	0.502672	0.671161	0	0	1.44767	0.995729	YWHAE
Huntington disease	2/306	0.513275	0.671161	0	0	1.17129	0.781185	PSMA1;SLC1A3
Oocyte meiosis	1/129	0.516529	0.671161	0	0	1.39077	0.918774	YWHAE
Purine metabolism	1/129	0.516529	0.671161	0	0	1.39077	0.918774	NUDT5
Relaxin signaling pathway	1/129	0.516529	0.671161	0	0	1.39077	0.918774	EDNRB
MicroRNAs in cancer	2/310	0.520234	0.671161	0	0	1.15584	0.755318	NOTCH3;TIMP3
FoxO signaling pathway	1/131	0.521964	0.671161	0	0	1.36923	0.890216	S1PR1
Dopaminergic synapse	1/132	0.524658	0.671161	0	0	1.35871	0.876379	MAOB
Oxidative phosphorylation	1/133	0.527338	0.671161	0	0	1.34835	0.862827	ATP6V1D
Apelin signaling pathway	1/137	0.537907	0.671161	0	0	1.30843	0.811314	NOTCH3
Autophagy	1/137	0.537907	0.671161	0	0	1.30843	0.811314	HMGB1
Ubiquitin mediated proteolysis	1/140	0.54568	0.671161	0	0	1.27999	0.775319	UBE2R2
Apoptosis	1/142	0.55079	0.671161	0	0	1.26171	0.752484	ENDOG
Signaling pathways regulating pluripotency of stem cells	1/143	0.553324	0.671161	0	0	1.25276	0.741398	FZD7
Spinocerebellar ataxia	1/143	0.553324	0.671161	0	0	1.25276	0.741398	PSMA1
Gastric cancer	1/149	0.568231	0.675455	0	0	1.20161	0.679182	FZD7
Spliceosome	1/150	0.570667	0.675455	0	0	1.19348	0.669484	SRSF1
Phagosome	1/152	0.575498	0.675455	0	0	1.17756	0.650622	ATP6V1D
Oxytocin signaling pathway	1/154	0.580275	0.675455	0	0	1.16204	0.632446	CACNA2D3
Cushing syndrome	1/155	0.582644	0.675455	0	0	1.15444	0.623604	FZD7
Necroptosis	1/159	0.591987	0.680266	0	0	1.12499	0.589797	HMGB1
Wnt signaling pathway	1/166	0.607841	0.682801	0	0	1.07688	0.536114	FZD7
cGMP-PKG signaling pathway	1/167	0.610056	0.682801	0	0	1.07034	0.528965	EDNRB
Hepatocellular carcinoma	1/168	0.612258	0.682801	0	0	1.06387	0.521938	FZD7
Alzheimer disease	2/369	0.615042	0.682801	0	0	0.967104	0.470075	PSMA1;FZD7
NOD-like receptor signaling pathway	1/181	0.639787	0.700657	0	0	0.986386	0.440539	YWHAE
Axon guidance	1/182	0.641823	0.700657	0	0	0.980887	0.434967	NTN3
Alcoholism	1/186	0.649852	0.703559	0	0	0.959484	0.413548	MAOB
Neutrophil extracellular trap formation	1/189	0.655757	0.704132	0	0	0.944029	0.398348	HMGB1
Viral carcinogenesis	1/203	0.682032	0.726392	0	0	0.877977	0.335983	YWHAE
cAMP signaling pathway	1/216	0.704646	0.741964	0	0	0.824345	0.28857	ADCYAP1R1
Regulation of actin cytoskeleton	1/218	0.707981	0.741964	0	0	0.816665	0.282025	ITGB8
Chemical carcinogenesis	1/239	0.740819	0.770217	0	0	0.743811	0.223142	CBR1
Pathways of neurodegeneration	2/475	0.748552	0.772128	0	0	0.7463	0.21614	PSMA1;FZD7
Endocytosis	1/252	0.759285	0.777081	0	0	0.70482	0.194092	EHD4
Prion disease	1/273	0.786398	0.798591	0	0	0.649709	0.15612	PSMA1
Amyotrophic lateral sclerosis	1/364	0.872922	0.879636	0	0	0.484575	0.0658585	PSMA1
Herpes simplex virus 1 infection	1/498	0.941108	0.941108	0	0	0.351496	0.021335	SRSF1

## Sheet: KEGG P525LDMSOvsObatoclax
Term	Overlap	P-value	Adjusted P-value	Old P-value	Old Adjusted P-value	Odds Ratio	Combined Score	Genes
Mucin type O-glycan biosynthesis	2/36	0.000647427	0.0103588	0	0	61.7492	453.394	ST3GAL1;B4GALT5
Fructose and mannose metabolism	1/33	0.0341008	0.142035	0	0	31.1672	105.296	TIGAR
Fat digestion and absorption	1/43	0.0442138	0.142035	0	0	23.7345	74.0213	PNLIPRP2
Basal transcription factors	1/45	0.0462242	0.142035	0	0	22.6534	69.6423	GTF2B
Glycosphingolipid biosynthesis	1/45	0.0462242	0.142035	0	0	22.6534	69.6423	ST3GAL1
Glycosaminoglycan biosynthesis	1/53	0.0542259	0.142035	0	0	19.1606	55.8454	ST3GAL1
Glycerolipid metabolism	1/61	0.0621636	0.142035	0	0	16.5992	46.1123	PNLIPRP2
Central carbon metabolism in cancer	1/70	0.0710176	0.142035	0	0	14.4275	38.1583	TIGAR
Staphylococcus aureus infection	1/95	0.0951965	0.162973	0	0	10.5771	24.8754	KRT13
Pancreatic secretion	1/102	0.101858	0.162973	0	0	9.84059	22.4776	PNLIPRP2
Lysosome	1/128	0.126196	0.172246	0	0	7.81575	16.178	AP1S1
Estrogen signaling pathway	1/137	0.134473	0.172246	0	0	7.29522	14.6371	KRT13
Spinocerebellar ataxia	1/143	0.13995	0.172246	0	0	6.98486	13.7355	GTF2B
Viral carcinogenesis	1/203	0.192931	0.213979	0	0	4.8953	8.05483	GTF2B
Human immunodeficiency virus 1 infection	1/212	0.200605	0.213979	0	0	4.68436	7.52504	AP1S1
Endocytosis	1/252	0.233879	0.233879	0	0	3.92988	5.70993	EHD4
